# Supplementary material for: Nutrient coverage of China’s plant-based food supply can be improved with food system adjustments
Source: Nat Food. 2026 May 1;7(5):452–63. doi: 10.1038/s43016-026-01349-6 (PMC13212153; doi:10.1038/s43016-026-01349-6)
Supplement: Supplementary file 3 — Supplementary datasets supporting the results of the study. [file 43016_2026_1349_MOESM3_ESM.xlsx]

## Sheet: ReadMe
Sheet	Description	Source
S1.sheet	Match crop species from China's National Bureau of Statistics data with FAO's data to ensure consistency. The crop production data at the subnational level (i.e., provincial level) are only available from the National Bureau of Statistics of China, while national-level data on crop imports, exports, and crop use are provided by the FAOSTAT dataset (Food Balance Sheets and Trade data). Thus, to ca…	National Bureau of Statistics of China (https://data.stats.gov.cn/)
		China Rural Statistical Yearbook (2001)
		FAOSTAT dataset (Food balance sheet (FBS) and Trade data, https://www.fao.org/faostat/)
S2.sheet	Comparison of production amount between 1997 and 2018 according to FAOSTAT Food Balance Sheets and according to the National Bureau of Statistics of China.	National Bureau of Statistics of China (https://data.stats.gov.cn/)
		China Rural Statistical Yearbook (2001)
		FAOSTAT dataset (Food balance sheet (FBS), https://www.fao.org/faostat/)
S3.sheet	Align crop species, vegetable subgroups, and food items in the Chinese food composition table to obtain the corresponding nutritional data for each food.	Based on the China Food Composition Tables 6 edition. 2018 (ISBN: 9787565916991)
S4.sheet	The nutrient content of each crop and seven vegetable subgroups, which is expressed as grams of each nutrient contained in the edible portion of 100 grams of food items. This dataset was used in the analysis for all scenarios.	Based on the China Food Composition Tables 6 edition. 2018 (ISBN: 9787565916991)
S5.sheet	Food loss proportions related to each crop in production, postharvest handling, storage, processing, distribution, retailing stages, and waste ratio at the consumption stage.	Li et al., 2021 (doi: https://doi.org/10.1038/s43016-021-00317-6).
		Wang et al., 2023 (doi: https://doi.org/10.1038/s43016-023-00851-5)
S6. sheet	The proportion of different vegetable subgroups in the total consumption of vegetables in 2011.	The 2011 China Health and Nutrition Survey (CHNS 2011). More detailed description can refer to Zhang et al. (2014, doi: https://doi.org/10.1111/obr.12119)
S7. sheet	The edible portion of each crop, expressed as a percentage.	Based on the China Food Composition Tables 6 edition. 2018
S8. sheet	The daily recommended dietary intake for each nutrient per person at the national level from 1997 to 2018. Based on the estimated average requirement (EAR) for 16 nutrients. For potassium and energy, only adequate intake (AI) and estimated energy requirement (EER) are available and used.	Chinese DRIs Handbook(2013 Edition) (ISBN 13: 9787506675444)
		For dietary fiber: Dietary guidelines for Chinese residents (2022)
S9. sheet	The daily recommended dietary intake for each nutrient per person at the national level from 1997 to 2018. Based on the recommended nutrient intake (RNI) for 16 nutrients. For potassium and energy, only adequate intake (AI) and estimated energy requirement (EER) are available and used.	For RNI value of vitamin E: the U.S. National Academies of Sciences, Engineering, and Medicine (https://nap.nationalacademies.org/read/9810/chapter/8#237)
		For RNI values for carbohydrates and dietary fiber: the U.S. National Academies of Sciences, Engineering, and Medicine (https://nap.nationalacademies.org/download/10490#)
S10. sheet	The import, export, stock variation, and feed, seed, non-food uses in 2018 in China for all crops, obtained from FAOSTAT.	FAOSTAT dataset (Food balance sheet (FBS), https://www.fao.org/faostat/)
		FAOSTAT dataset (Food Trade data, https://www.fao.org/faostat/)
S11. sheet	The oil extraction rate of each oil crop.	Geyik et al., 2023 (doi: https://doi.org/10.1038/s43016-022-00648-y)
		Technical Conversion Factors for Agricultural Commodities, Food and Agriculture Organization. Available: https://www.fao.org/fileadmin/templates/ess/documents/methodology/tcf.pdf
S12.sheet	The population for each province between 1997 and 2018.	The population dataset for each province per year was obtained from China compendium of statistics 1949-2008 (ISBN 13: 9787503758942) and China Statistical Yearbook (2009-2019 (https://www.stats.gov.cn/sj/ndsj/).
S13.sheet	The market allocation to refined rice and brown rice; refined wheat flour and whole wheat flour in China between 1997 and 2018.	Yu et al., 2020 (doi: https://doi.org/10.1093/nutrit/nuz075)
S14.sheet	The weight for each nutrient from animal-based food sources under scenarios S1, S2a (weight was estimated as intake from animal-based foods divided by required needs per capita per day, more details refer to the Methods section).	The 2011 China Health and Nutrition Survey (CHNS 2011). More detailed description can refer to Zhang et al. (2014, doi: https://doi.org/10.1111/obr.12119)
S15.sheet	The weight for each nutrient from animal-based food sources under scenario S2b (weight was estimated as intake divided by required needs per capita per day).	The 2011 China Health and Nutrition Survey (CHNS 2011). More detailed description can refer to Zhang et al. (2014, doi: https://doi.org/10.1111/obr.12119)
S16.sheet	The daily recommended dietary intake for each nutrient per person at the provincial level in the mainland China in 2018. Based on the estimated average requirement (EAR). For potassium and energy, only adequate intake (AI) and estimated energy requirement (EER) are available and used.	Chinese DRIs Handbook(2013 Edition) (ISBN 13: 9787506675444)
		For dietary fiber: Dietary guidelines for Chinese residents (2022)
S17.sheet	The daily recommended dietary intake for each nutrient per person at the provincial level in mainland China in 2018. Based on the recommended nutrient intake (RNI). For potassium and energy, only adequate intake (AI) and estimated energy requirement (EER) are available and used.	For RNI value of vitamin E: the U.S. National Academies of Sciences, Engineering, and Medicine (https://nap.nationalacademies.org/read/9810/chapter/8#237)
		For RNI values for carbohydrates and dietary fiber: the U.S. National Academies of Sciences, Engineering, and Medicine (https://nap.nationalacademies.org/download/10490#)
S18.sheet	The average nutrient retention factor for cooking vegetable dishes.	Bognár, A. (2002) (URL: https://www.semanticscholar.org/paper/Tables-on-weight-yield-of-food-and-retention-of-for-Bogn%C3%A1r/34d9d67de317ab3378667f5ba1ab6e989452e649)
S19. sheet	The impact of individual measures in Scenario S2 on nutrient coverage compared to the baseline. The impact was estimated as the percentage change using the formula: 100%*(c'-c)/c, where c' represents the coverage achieved after implementing a single measure, and c is the baseline coverage. The individual measures in scenario S2 include halving food loss and waste across seven supply chain stages:…
S20. sheet	Percentage of micronutrient deficiency or insufficiency in different Chinese population groups, based on existing studies.	Wong et al., 2014 (doi: 10.1017/S1368980013002978)
		Liu et al., 2016 (doi: 10.1038/ejcn.2015.194)
		Ayling et al., 2023 (doi: 10.3390/nu15061536)
		Zhao et al., 2022 (ISBN: 9787117332118 )
		Han et al., 2022 (doi: 10.1016/j.eclinm.2022.101299)
		Liu et al., 2017 (doi: 10.1007/s12011-016-0922-x)
		Wang et al., 2017 (doi: 10.1177/1010539517709027)
		Liu et al., 2021 (doi: 0.1016/j.eclinm.2021.101017)
		Huang et al., 2019 (doi: 10.1136/bmjopen-2019-031021)
		Wang et al., 2015 (doi: https://doi.org/10.1371/journal.pone.0140840)
		Liu et al., 2010 (doi: https://doi.org/10.1093/ije/dyp205)
S21. sheet	Province-specific sex and age-group percentages in 2018. Due to the lack of percentages for each age and sex group in the population of one province, provincial male and female percentages were assumed to be the same across all age groups in one province.	China Statistical Yearbook 2019

## Sheet: S1
Crop group	Number	Crop	Description in National Bureau of Statistics (NBS) of China[1]	Match with crops in FAOSTAT Food Balance Sheets	Match with crops in FAOSTAT Trade data
Vegetables	1	Vegetables[6]	Vegetables, including all types of vegetables, such as root, leguminous, allium vegetables, mushrooms	Tomatoes and products + Onions + Vegetables, other
Cereals	2	Rice	Rice, harvested grain	Rice (Milled Equivalent)[2, 3] ; Rice and products
	3	Wheat	Wheat	Wheat and products
	4	Maize	Maize	Maize and products
	5	Millet	Millet	Millet and products
	6	Sorghum	Sorghum	Sorghum and products
	7	Other cereals	Grains excluding rice, wheat, maize, millet, sorghum (including oats, buckwheat, etc.).	Barley and products + Rye and products + Oats + Cereals, Other (Default composition: 68 Popcorn, 89 Buckwheat, 90 Flour, buckwheat, 91 Bran, buckwheat, 92 Quinoa, 94 Fonio, 95 Flour, fonio, 96 Bran, fonio, 97 Triticale, 98 Flour, triticale, 99 Bran, triticale, 101 Canary seed, 103 Grain, mixed, 104 Flour, mixed grain, 105 Bran, mixed grains, 108 Cereals, nes, 111 Flour, cereals, 112 Bran, cereals…
Fruits	8	Casaba	Casaba, a type of melon (including cantaloupe)		Cantaloupe and other melons
	9	Apples	Apples	Apples and products
	10	Citrus Fruit Total	Citrus Fruit Total	Oranges, Mandarines + Lemons, Limes and products + Grapefruit and products + Citrus, Other[4]
	11	Bananas	Bananas	Bananas
	12	Grapes	Grapes	Grapes and products (excl wine)
	13	Pears	Pears		Pears
	14	Watermelons	Watermelons		Watermelons
	15	Other fruits[5]	Garden fruits excluding apples, citrus fruit total, bananas, grapes, pears (including mango, berries, pineapples, dates, etc.)	Fruits, other (Default composition: 521 Pears, 523 Quinces, 526 Apricots, 527 Apricots, dry, 530 Cherries, sour, 531 Cherries, 534 Peaches and nectarines, 536 Plums and sloes, 537 Plums dried (prunes), 538 Juice, plum, single strength, 539 Juice, plum, concentrated, 541 Fruit, stone nes, 542 Fruit, pome nes, 544 Strawberries, 547 Raspberries, 549 Gooseberries, 550 Currants, 552 Blueberries, 554 C…	Pears, watermelons, cantaloupe and other melons
Tubers	16	Sweet potatoes	Sweet potatoes, converted to dry weight (fresh weight: dry weight = 5:1)	Sweet potatoes
	17	Potatoes	Potatoes, converted to dry weight (fresh weight: dry weight = 5:1)	Potatoes and products
Beans	18	Soybean	Soybean	Soyabeans
	19	Other beans	Beans excluding soybean, dry, including adzuki bean, mung bean, and other beans, peas, etc.	Beans + Peas + Pulses, Other and products (Default composition: 181 Broad beans, horse beans, dry, 191 Chick peas, 195 Cow peas, dry, 197 Pigeon peas, 201 Lentils, 203 Bambara beans, 205 Vetches, 210 Lupins, 211 Pulses, nes, 212 Flour, pulses, 213 Bran, pulses)
Oil crops	20	Linseed	Linseed		Linseed
	21	Groundnuts	Groundnuts in shells	Groundnuts (Shelled Eq)[3, 4]; Groundnuts
	22	Sunflower seed	Sunflower seed	Sunflower seed
	23	Rapeseed	Rapeseed	Rape and Mustardseed
	24	Sesame seed	Sesame seed	Sesame seed
Note:
[1] The description of the crops in National Bureau of Statistics (NBS) http://www.stats.gov.cn/zs/tjws/tjzb/202301/t20230101_1903450.html. (in Chinese).
[2] The production amounts, trade, and crop uses data of "Rice (Milled Equivalent)" and "Groundnuts (Shelled Eq)" are converted to their primary equivalents using FAO conversion factors. The conversion factor for Rice (Milled Equivalent) to Rice is 0.67, and that for Groundnuts (Shelled Eq) to Groundnuts is 0.7.
[3] Technical Conversion Factors for Agricultural Commodities, Food and Agriculture Organization. Available: https://www.fao.org/fileadmin/templates/ess/documents/methodology/tcf.pdf
[4] The classification of citrus fruit total refers to the study of Wu, G. A., Terol, J., Ibanez, V., López-García, A., Pérez-Román, E., Borredá, C., ... & Talon, M. (2018). Genomics of the origin and evolution of Citrus. Nature, 554(7692), 311-316.
[5] To calculate the nutrient supply of crops, data on crop production, import/export, and crop use are required. Provincial production data is obtained from the NBS, while import/export and crop use data come from FAOSTAT. However, due to the different classifications of fruits between the two datasets, data integration is necessary to calculate the nutrient supply for "Other fruits." First, obt…
[6] Mushrooms are included in the vegetable category in both Chinese production statistics (https://www.stats.gov.cn/sj/sjjd/202409/t20240910_1956334.html) and FAOSTAT (https://www.fao.org/faostat/).

## Sheet: S2
Crop	Year	Prod_NBS	Crop_FAO	Prod_FAO	Unit
Vegetables	2009	59139.5	Vegetables	52008.5	10^4 tons
Rice	2009	19619.7	Rice (Milled Equivalent)_transferred	19423	10^4 tons
Wheat	2009	11579.6	Wheat and products	11511.5	10^4 tons
Maize	2009	17325.8	Maize and products	16397.4	10^4 tons
Millet	2009	125.56	Millet and products	122.5	10^4 tons
Sorghum	2009	150.33	Sorghum and products	167.7	10^4 tons
Apples	2009	3047.51	Apples and products	3168.1	10^4 tons
Citrus Fruit Total	2009	2471.73	Citrus Fruit Total	2521.1	10^4 tons
Bananas	2009	829.65	Bananas	883.4	10^4 tons
Grapes	2009	764.88	Grapes and products (excl wine)	794.1	10^4 tons
Sweet potatoes	2009	6981.25	Sweet potatoes	7654.4	10^4 tons
Potatoes	2009	6983.4	Potatoes and products	7323	10^4 tons
Soybean	2009	1522.41	Soyabeans	1498.1	10^4 tons
Sunflower seed	2009	198.56	Sunflower seed	195.6	10^4 tons
Rapeseed	2009	1353.6	Rape and Mustardseed	1367.5	10^4 tons
Vegetables	2008	58669.2	Vegetables	50947.2	10^4 tons
Rice	2008	19261.2	Rice (Milled Equivalent)_transferred	19096.9	10^4 tons
Wheat	2008	11290.1	Wheat and products	11246.4	10^4 tons
Maize	2008	17212	Maize and products	16591.4	10^4 tons
Millet	2008	124.73	Millet and products	128.6	10^4 tons
Sorghum	2008	174.87	Sorghum and products	183.7	10^4 tons
Apples	2008	2899.47	Apples and products	2984.7	10^4 tons
Citrus Fruit Total	2008	2296.97	Citrus Fruit Total	2331.3	10^4 tons
Bananas	2008	748.42	Bananas	783.5	10^4 tons
Grapes	2008	698.24	Grapes and products (excl wine)	715.1	10^4 tons
Sweet potatoes	2008	7357.65	Sweet potatoes	7823	10^4 tons
Potatoes	2008	6857.35	Potatoes and products	7078	10^4 tons
Soybean	2008	1570.91	Soyabeans	1554.2	10^4 tons
Sunflower seed	2008	199.32	Sunflower seed	179.2	10^4 tons
Rapeseed	2008	1240.31	Rape and Mustardseed	1211.9	10^4 tons
Vegetables	2007	57537.8	Vegetables	48456.3	10^4 tons
Rice	2007	18638.1	Rice (Milled Equivalent)_transferred	18520.2	10^4 tons
Wheat	2007	10949.1	Wheat and products	10929.8	10^4 tons
Maize	2007	15512.3	Maize and products	15230	10^4 tons
Millet	2007	152.11	Millet and products	150.7	10^4 tons
Sorghum	2007	174.91	Sorghum and products	192.4	10^4 tons
Apples	2007	2734.73	Apples and products	2786	10^4 tons
Citrus Fruit Total	2007	2036.42	Citrus Fruit Total	2058.8	10^4 tons
Bananas	2007	763.95	Bananas	779.7	10^4 tons
Grapes	2007	670.87	Grapes and products (excl wine)	669.7	10^4 tons
Sweet potatoes	2007	7331.55	Sweet potatoes	7560	10^4 tons
Potatoes	2007	6377.3	Potatoes and products	6479	10^4 tons
Soybean	2007	1279.34	Soyabeans	1272.5	10^4 tons
Sunflower seed	2007	146.02	Sunflower seed	118.7	10^4 tons
Rapeseed	2007	1138.17	Rape and Mustardseed	1058.9	10^4 tons
Vegetables	2006	53953	Vegetables	45926.7	10^4 tons
Rice	2006	18171.8	Rice (Milled Equivalent)_transferred	18090.5	10^4 tons
Wheat	2006	10846.6	Wheat and products	10846.6	10^4 tons
Maize	2006	15160.3	Maize and products	15160.3	10^4 tons
Millet	2006	163.95	Millet and products	182	10^4 tons
Sorghum	2006	218.2	Sorghum and products	258.3	10^4 tons
Apples	2006	2605.94	Apples and products	2605.9	10^4 tons
Citrus Fruit Total	2006	1789.82	Citrus Fruit Total	1789.9	10^4 tons
Bananas	2006	690.12	Bananas	690.1	10^4 tons
Grapes	2006	627.06	Grapes and products (excl wine)	627.1	10^4 tons
Sweet potatoes	2006	7057.7	Sweet potatoes	8103.9	10^4 tons
Potatoes	2006	6448.65	Potatoes and products	5402.6	10^4 tons
Soybean	2006	1508.19	Soyabeans	1550	10^4 tons
Sunflower seed	2006	144	Sunflower seed	180.3	10^4 tons
Rapeseed	2006	1096.61	Rape and Mustardseed	1098.1	10^4 tons
Vegetables	2005	56451.5	Vegetables	44125.5	10^4 tons
Rice	2005	18058.8	Rice (Milled Equivalent)_transferred	17977.9	10^4 tons
Wheat	2005	9744.51	Wheat and products	9744.5	10^4 tons
Maize	2005	13936.5	Maize and products	13936.5	10^4 tons
Millet	2005	178.35	Millet and products	178.5	10^4 tons
Sorghum	2005	254.64	Sorghum and products	254.6	10^4 tons
Apples	2005	2401.08	Apples and products	2401.1	10^4 tons
Citrus Fruit Total	2005	1591.92	Citrus Fruit Total	1592	10^4 tons
Bananas	2005	651.82	Bananas	651.8	10^4 tons
Grapes	2005	579.44	Grapes and products (excl wine)	579.4	10^4 tons
Sweet potatoes	2005	10255.6	Sweet potatoes	10253.5	10^4 tons
Potatoes	2005	7086.95	Potatoes and products	7086.5	10^4 tons
Soybean	2005	1634.79	Soyabeans	1635	10^4 tons
Sunflower seed	2005	192.79	Sunflower seed	192.8	10^4 tons
Rapeseed	2005	1305.24	Rape and Mustardseed	1306.8	10^4 tons
Vegetables	2004	55064.7	Vegetables	42480.7	10^4 tons
Rice	2004	17908.8	Rice (Milled Equivalent)_transferred	17828.7	10^4 tons
Wheat	2004	9195.18	Wheat and products	9195.2	10^4 tons
Maize	2004	13028.7	Maize and products	13029	10^4 tons
Millet	2004	181.26	Millet and products	181.2	10^4 tons
Sorghum	2004	232.73	Sorghum and products	232.8	10^4 tons
Apples	2004	2367.57	Apples and products	2367.5	10^4 tons
Citrus Fruit Total	2004	1495.82	Citrus Fruit Total	1495.8	10^4 tons
Bananas	2004	605.61	Bananas	602.1	10^4 tons
Grapes	2004	567.53	Grapes and products (excl wine)	567.3	10^4 tons
Sweet potatoes	2004	10567.7	Sweet potatoes	10566	10^4 tons
Potatoes	2004	7220.7	Potatoes and products	7222	10^4 tons
Soybean	2004	1740.14	Soyabeans	1740.4	10^4 tons
Sunflower seed	2004	155.18	Sunflower seed	155.2	10^4 tons
Rapeseed	2004	1318.17	Rape and Mustardseed	1320	10^4 tons
Vegetables	2003	54032.3	Vegetables	41668.6	10^4 tons
Rice	2003	16065.6	Rice (Milled Equivalent)_transferred	15993.7	10^4 tons
Wheat	2003	8648.85	Wheat and products	8648.8	10^4 tons
Maize	2003	11583	Maize and products	11583	10^4 tons
Millet	2003	194.08	Millet and products	194.1	10^4 tons
Sorghum	2003	286.18	Sorghum and products	286.2	10^4 tons
Apples	2003	2110.17	Apples and products	2110.2	10^4 tons
Citrus Fruit Total	2003	1345.36	Citrus Fruit Total	1345.4	10^4 tons
Bananas	2003	590.32	Bananas	590.3	10^4 tons
Grapes	2003	517.58	Grapes and products (excl wine)	517.6	10^4 tons
Sweet potatoes	2003	10756.9	Sweet potatoes	10755.5	10^4 tons
Potatoes	2003	6809.45	Potatoes and products	6809.5	10^4 tons
Soybean	2003	1539.32	Soyabeans	1539.3	10^4 tons
Sunflower seed	2003	174.32	Sunflower seed	174.3	10^4 tons
Rapeseed	2003	1142	Rape and Mustardseed	1143.5	10^4 tons
Vegetables	2002	52860.5	Vegetables	41003.8	10^4 tons
Rice	2002	17453.8	Rice (Milled Equivalent)_transferred	17375.8	10^4 tons
Wheat	2002	9029	Wheat and products	9029	10^4 tons
Maize	2002	12130.8	Maize and products	12130.8	10^4 tons
Millet	2002	217.56	Millet and products	217.6	10^4 tons
Sorghum	2002	332.69	Sorghum and products	332.9	10^4 tons
Apples	2002	1924.12	Apples and products	1924.1	10^4 tons
Citrus Fruit Total	2002	1199.02	Citrus Fruit Total	1199.1	10^4 tons
Bananas	2002	555.73	Bananas	555.7	10^4 tons
Grapes	2002	447.96	Grapes and products (excl wine)	447.9	10^4 tons
Sweet potatoes	2002	11310.6	Sweet potatoes	11311	10^4 tons
Potatoes	2002	7018.75	Potatoes and products	7018.5	10^4 tons
Soybean	2002	1650.54	Soyabeans	1650.5	10^4 tons
Sunflower seed	2002	194.6	Sunflower seed	194.6	10^4 tons
Rapeseed	2002	1055.22	Rape and Mustardseed	1056.5	10^4 tons
Vegetables	2001	48422.3	Vegetables	38088.4	10^4 tons
Rice	2001	17758	Rice (Milled Equivalent)_transferred	17678.7	10^4 tons
Wheat	2001	9387.34	Wheat and products	9387.3	10^4 tons
Maize	2001	11408.8	Maize and products	11408.8	10^4 tons
Millet	2001	196.69	Millet and products	196.6	10^4 tons
Sorghum	2001	269.66	Sorghum and products	269.6	10^4 tons
Apples	2001	2001.51	Apples and products	2001.5	10^4 tons
Citrus Fruit Total	2001	1160.7	Citrus Fruit Total	1160.6	10^4 tons
Bananas	2001	527.25	Bananas	527.2	10^4 tons
Grapes	2001	367.96	Grapes and products (excl wine)	368	10^4 tons
Sweet potatoes	2001	11358.8	Sweet potatoes	11359.1	10^4 tons
Potatoes	2001	6456.55	Potatoes and products	6456.4	10^4 tons
Soybean	2001	1540.56	Soyabeans	1540.7	10^4 tons
Sunflower seed	2001	147.81	Sunflower seed	147.8	10^4 tons
Rapeseed	2001	1133.15	Rape and Mustardseed	1134.4	10^4 tons
Vegetables	2000	44468	Vegetables	35683.3	10^4 tons
Rice	2000	18790.8	Rice (Milled Equivalent)_transferred	18706.7	10^4 tons
Wheat	2000	9963.58	Wheat and products	9963.6	10^4 tons
Maize	2000	10600	Maize and products	10600	10^4 tons
Millet	2000	212.52	Millet and products	212.5	10^4 tons
Sorghum	2000	258.24	Sorghum and products	258.2	10^4 tons
Apples	2000	2043.14	Apples and products	2043.1	10^4 tons
Citrus Fruit Total	2000	878.3	Citrus Fruit Total	878.3	10^4 tons
Bananas	2000	494.15	Bananas	494.1	10^4 tons
Grapes	2000	328.18	Grapes and products (excl wine)	328.2	10^4 tons
Sweet potatoes	2000	11798.3	Sweet potatoes	11798.5	10^4 tons
Potatoes	2000	6627.5	Potatoes and products	6627.5	10^4 tons
Soybean	2000	1540.9	Soyabeans	1541.1	10^4 tons
Sunflower seed	2000	195.41	Sunflower seed	195.4	10^4 tons
Rapeseed	2000	1138.05	Rape and Mustardseed	1140.6	10^4 tons
Vegetables	1999	40513.5	Vegetables	28608.6	10^4 tons
Rice	1999	19848.7	Rice (Milled Equivalent)_transferred	19759.8	10^4 tons
Wheat	1999	11388	Wheat and products	11388	10^4 tons
Maize	1999	12808.6	Maize and products	12808.6	10^4 tons
Millet	1999	231.78	Millet and products	231.8	10^4 tons
Sorghum	1999	324.14	Sorghum and products	324.1	10^4 tons
Apples	1999	2080.14	Apples and products	2080.2	10^4 tons
Citrus Fruit Total	1999	1078.71	Citrus Fruit Total	1078.8	10^4 tons
Bananas	1999	419.43	Bananas	419.4	10^4 tons
Grapes	1999	270.83	Grapes and products (excl wine)	270.8	10^4 tons
Sweet potatoes	1999	12592	Sweet potatoes	12592.5	10^4 tons
Potatoes	1999	5611	Potatoes and products	5610.5	10^4 tons
Soybean	1999	1424.53	Soyabeans	1424.5	10^4 tons
Sunflower seed	1999	176.44	Sunflower seed	176.5	10^4 tons
Rapeseed	1999	1013.18	Rape and Mustardseed	1015.2	10^4 tons
Vegetables	1998	38491.9	Vegetables	25715.4	10^4 tons
Rice	1998	19871.3	Rice (Milled Equivalent)_transferred	19782.2	10^4 tons
Wheat	1998	10972.6	Wheat and products	10972.6	10^4 tons
Maize	1998	13295.4	Maize and products	13295.4	10^4 tons
Millet	1998	312.02	Millet and products	311.3	10^4 tons
Sorghum	1998	408.54	Sorghum and products	408.7	10^4 tons
Apples	1998	1948.06	Apples and products	1948.1	10^4 tons
Citrus Fruit Total	1998	859.04	Citrus Fruit Total	859.1	10^4 tons
Bananas	1998	351.82	Bananas	351.8	10^4 tons
Grapes	1998	235.83	Grapes and products (excl wine)	235.8	10^4 tons
Sweet potatoes	1998	12395.2	Sweet potatoes	11545.1	10^4 tons
Potatoes	1998	5625.8	Potatoes and products	6457.9	10^4 tons
Soybean	1998	1515.18	Soyabeans	1515.2	10^4 tons
Sunflower seed	1998	146.51	Sunflower seed	146.5	10^4 tons
Rapeseed	1998	830.09	Rape and Mustardseed	832.1	10^4 tons
Vegetables	1997	35962.4	Vegetables	24737.9	10^4 tons
Rice	1997	20073.5	Rice (Milled Equivalent)_transferred	19983.1	10^4 tons
Wheat	1997	12328.9	Wheat and products	12329	10^4 tons
Maize	1997	10430.9	Maize and products	10431	10^4 tons
Millet	1997	231.18	Millet and products	231.2	10^4 tons
Sorghum	1997	363.82	Sorghum and products	363.8	10^4 tons
Apples	1997	1721.85	Apples and products	1721.9	10^4 tons
Citrus Fruit Total	1997	1010.2	Citrus Fruit Total	1010.2	10^4 tons
Bananas	1997	289.22	Bananas	289.2	10^4 tons
Grapes	1997	203.29	Grapes and products (excl wine)	203.3	10^4 tons
Sweet potatoes	1997	10999.8	Sweet potatoes	10240.8	10^4 tons
Potatoes	1997	4961.65	Potatoes and products	5720.8	10^4 tons
Soybean	1997	1473.15	Soyabeans	1473.2	10^4 tons
Sunflower seed	1997	117.61	Sunflower seed	117.6	10^4 tons
Rapeseed	1997	957.78	Rape and Mustardseed	955.8	10^4 tons
Vegetables	2018	70346.7	Vegetables	64850	10^4 tons
Rice	2018	21212.9	Rice and products	21212.9	10^4 tons
Wheat	2018	13144	Wheat and products	13234.7	10^4 tons
Maize	2018	25717.4	Maize and products	25717.4	10^4 tons
Millet	2018	234.18	Millet and products	234.2	10^4 tons
Sorghum	2018	290.95	Sorghum and products	290.9	10^4 tons
Apples	2018	3923.33	Apples and products	3923.3	10^4 tons
Citrus Fruit Total	2018	4138.15	Citrus Fruit Total	4209.2	10^4 tons
Bananas	2018	1122.18	Bananas	1122.2	10^4 tons
Grapes	2018	1366.67	Grapes and products (excl wine)	1366.7	10^4 tons
Sweet potatoes	2018	5335.1	Sweet potatoes	5300.9	10^4 tons
Potatoes	2018	8991.8	Potatoes and products	9025.9	10^4 tons
Soybean	2018	1596.72	Soyabeans	1596.7	10^4 tons
Sunflower seed	2018	249.43	Sunflower seed	249.4	10^4 tons
Rapeseed	2018	1328.13	Rape and Mustardseed	1330	10^4 tons
Vegetables	2017	69192.7	Vegetables	63476.3	10^4 tons
Rice	2017	21267.6	Rice and products	21267.6	10^4 tons
Wheat	2017	13424.1	Wheat and products	13519	10^4 tons
Maize	2017	25907.1	Maize and products	25907.1	10^4 tons
Millet	2017	254.79	Millet and products	254.8	10^4 tons
Sorghum	2017	246.49	Sorghum and products	246.5	10^4 tons
Apples	2017	4139.01	Apples and products	4139	10^4 tons
Citrus Fruit Total	2017	3816.79	Citrus Fruit Total	3836.6	10^4 tons
Bananas	2017	1116.98	Bananas	1117	10^4 tons
Grapes	2017	1308.26	Grapes and products (excl wine)	1308.3	10^4 tons
Sweet potatoes	2017	5144.9	Sweet potatoes	5145	10^4 tons
Potatoes	2017	8848.15	Potatoes and products	8848.2	10^4 tons
Soybean	2017	1528.27	Soyabeans	1528.3	10^4 tons
Sunflower seed	2017	314.94	Sunflower seed	314.9	10^4 tons
Rapeseed	2017	1327.39	Rape and Mustardseed	1329.2	10^4 tons
Vegetables	2016	67434.2	Vegetables	61885.7	10^4 tons
Rice	2016	21109.4	Rice and products	21109.4	10^4 tons
Wheat	2016	13318.9	Wheat and products	13415	10^4 tons
Maize	2016	26361.3	Maize and products	26361.3	10^4 tons
Millet	2016	233.01	Millet and products	139.4	10^4 tons
Sorghum	2016	223.45	Sorghum and products	195.1	10^4 tons
Apples	2016	4039.32	Apples and products	4039.3	10^4 tons
Citrus Fruit Total	2016	3591.53	Citrus Fruit Total	3768.4	10^4 tons
Bananas	2016	1094.03	Bananas	1094	10^4 tons
Grapes	2016	1262.93	Grapes and products (excl wine)	1262.9	10^4 tons
Sweet potatoes	2016	5138.85	Sweet potatoes	5138.8	10^4 tons
Potatoes	2016	8492.75	Potatoes and products	8492.9	10^4 tons
Soybean	2016	1359.55	Soyabeans	1278.9	10^4 tons
Sunflower seed	2016	320.1	Sunflower seed	261	10^4 tons
Rapeseed	2016	1312.8	Rape and Mustardseed	1314.6	10^4 tons
Vegetables	2015	66425.1	Vegetables	60890	10^4 tons
Rice	2015	21214.2	Rice and products	21214.2	10^4 tons
Wheat	2015	13255.5	Wheat and products	13368.4	10^4 tons
Maize	2015	26499.2	Maize and products	26499.2	10^4 tons
Millet	2015	211.95	Millet and products	196.6	10^4 tons
Sorghum	2015	220.24	Sorghum and products	275.2	10^4 tons
Apples	2015	3889.9	Apples and products	3889.9	10^4 tons
Citrus Fruit Total	2015	3617.53	Citrus Fruit Total	3663.6	10^4 tons
Bananas	2015	1062.7	Bananas	1062.7	10^4 tons
Grapes	2015	1316.41	Grapes and products (excl wine)	1316.4	10^4 tons
Sweet potatoes	2015	5420.2	Sweet potatoes	5420.1	10^4 tons
Potatoes	2015	8226.6	Potatoes and products	8282.9	10^4 tons
Soybean	2015	1236.74	Soyabeans	1178.5	10^4 tons
Sunflower seed	2015	287.22	Sunflower seed	269.8	10^4 tons
Rapeseed	2015	1385.92	Rape and Mustardseed	1387.8	10^4 tons
Vegetables	2014	64948.6	Vegetables	57844.9	10^4 tons
Rice	2014	20960.9	Rice and products	20650.7	10^4 tons
Wheat	2014	12823.5	Wheat and products	12717.5	10^4 tons
Maize	2014	24976.5	Maize and products	21564.6	10^4 tons
Millet	2014	197.22	Millet and products	234.4	10^4 tons
Sorghum	2014	249.96	Sorghum and products	288.5	10^4 tons
Apples	2014	3735.37	Apples and products	4092.3	10^4 tons
Citrus Fruit Total	2014	3362.17	Citrus Fruit Total	3493.9	10^4 tons
Bananas	2014	1062.16	Bananas	1179.2	10^4 tons
Grapes	2014	1173.09	Grapes and products (excl wine)	1173.1	10^4 tons
Sweet potatoes	2014	5578.25	Sweet potatoes	5578.3	10^4 tons
Potatoes	2014	8415.55	Potatoes and products	8415.6	10^4 tons
Soybean	2014	1268.6	Soyabeans	1215.4	10^4 tons
Sunflower seed	2014	258.22	Sunflower seed	249.2	10^4 tons
Rapeseed	2014	1391.44	Rape and Mustardseed	1479.1	10^4 tons
Vegetables	2013	63198	Vegetables	56565.6	10^4 tons
Rice	2013	20628.6	Rice and products	20361.2	10^4 tons
Wheat	2013	12363.9	Wheat and products	12264	10^4 tons
Maize	2013	24845.3	Maize and products	21848.9	10^4 tons
Millet	2013	177.61	Millet and products	174.6	10^4 tons
Sorghum	2013	242.95	Sorghum and products	289.2	10^4 tons
Apples	2013	3629.79	Apples and products	3968.3	10^4 tons
Citrus Fruit Total	2013	3196.4	Citrus Fruit Total	3324.1	10^4 tons
Bananas	2013	1103	Bananas	1207.5	10^4 tons
Grapes	2013	1088.47	Grapes and products (excl wine)	1088.5	10^4 tons
Sweet potatoes	2013	5689.15	Sweet potatoes	5689.3	10^4 tons
Potatoes	2013	8588.05	Potatoes and products	8588	10^4 tons
Soybean	2013	1240.72	Soyabeans	1195.1	10^4 tons
Sunflower seed	2013	244.82	Sunflower seed	242.3	10^4 tons
Rapeseed	2013	1363.6	Rape and Mustardseed	1447.6	10^4 tons
Vegetables	2012	61624.4	Vegetables	55487.8	10^4 tons
Rice	2012	20653.2	Rice and products	20423.6	10^4 tons
Wheat	2012	12247.5	Wheat and products	12176.4	10^4 tons
Maize	2012	22955.9	Maize and products	20561.4	10^4 tons
Millet	2012	177.47	Millet and products	179.6	10^4 tons
Sorghum	2012	198.94	Sorghum and products	255.6	10^4 tons
Apples	2012	3581.37	Apples and products	3849.1	10^4 tons
Citrus Fruit Total	2012	3089.43	Citrus Fruit Total	3170.9	10^4 tons
Bananas	2012	1035.98	Bananas	1155.8	10^4 tons
Grapes	2012	1000.58	Grapes and products (excl wine)	1000.6	10^4 tons
Sweet potatoes	2012	5978.85	Sweet potatoes	5979	10^4 tons
Potatoes	2012	8435.95	Potatoes and products	8435.9	10^4 tons
Soybean	2012	1343.62	Soyabeans	1301.1	10^4 tons
Sunflower seed	2012	226.72	Sunflower seed	232.3	10^4 tons
Rapeseed	2012	1340.16	Rape and Mustardseed	1402.5	10^4 tons
Vegetables	2011	59766.6	Vegetables	54627.2	10^4 tons
Rice	2011	20288.2	Rice and products	20100.1	10^4 tons
Wheat	2011	11857	Wheat and products	11817.2	10^4 tons
Maize	2011	21131.6	Maize and products	19278.1	10^4 tons
Millet	2011	173.72	Millet and products	156.7	10^4 tons
Sorghum	2011	189.16	Sorghum and products	205.1	10^4 tons
Apples	2011	3367.24	Apples and products	3598.5	10^4 tons
Citrus Fruit Total	2011	2864.11	Citrus Fruit Total	2946.9	10^4 tons
Bananas	2011	946.07	Bananas	1040	10^4 tons
Grapes	2011	857.68	Grapes and products (excl wine)	857.7	10^4 tons
Sweet potatoes	2011	6464.2	Sweet potatoes	6464.2	10^4 tons
Potatoes	2011	8157.35	Potatoes and products	8157.3	10^4 tons
Soybean	2011	1487.85	Soyabeans	1448.5	10^4 tons
Sunflower seed	2011	240.2	Sunflower seed	231.3	10^4 tons
Rapeseed	2011	1313.72	Rape and Mustardseed	1344.4	10^4 tons
Vegetables	2010	57264.9	Vegetables	52880.6	10^4 tons
Rice	2010	19722.6	Rice and products	19576.1	10^4 tons
Wheat	2010	11609.3	Wheat and products	11590.6	10^4 tons
Maize	2010	19075.2	Maize and products	17742.5	10^4 tons
Millet	2010	161.89	Millet and products	157.3	10^4 tons
Sorghum	2010	193.31	Sorghum and products	245.6	10^4 tons
Apples	2010	3164.91	Apples and products	3326.3	10^4 tons
Citrus Fruit Total	2010	2581.77	Citrus Fruit Total	2648.5	10^4 tons
Bananas	2010	884.1	Bananas	956.1	10^4 tons
Grapes	2010	813.51	Grapes and products (excl wine)	813.5	10^4 tons
Sweet potatoes	2010	6560.45	Sweet potatoes	6560.5	10^4 tons
Potatoes	2010	7653.15	Potatoes and products	7653.2	10^4 tons
Soybean	2010	1540.99	Soyabeans	1508.3	10^4 tons
Sunflower seed	2010	235.53	Sunflower seed	229.8	10^4 tons
Rapeseed	2010	1278.8	Rape and Mustardseed	1310	10^4 tons
Other cereals	1997	921.07	Other cereals	921.3	10^4 tons
Other cereals	1998	764.76	Other cereals	765.7	10^4 tons
Other cereals	1999	702.82	Other cereals	702.8	10^4 tons
Other cereals	2000	697.27	Other cereals	697.3	10^4 tons
Other cereals	2001	627.72	Other cereals	627.8	10^4 tons
Other cereals	2002	634.81	Other cereals	634.5	10^4 tons
Other cereals	2003	650.99	Other cereals	651	10^4 tons
Other cereals	2004	610.58	Other cereals	610.1	10^4 tons
Other cereals	2005	603.13	Other cereals	603.1	10^4 tons
Other cereals	2006	538.37	Other cereals	480.2	10^4 tons
Other cereals	2007	536.41	Other cereals	526.1	10^4 tons
Other cereals	2008	506.54	Other cereals	515	10^4 tons
Other cereals	2009	442.32	Other cereals	446.9	10^4 tons
Other cereals	2010	434.47	Other cereals	403.7	10^4 tons
Other cereals	2011	422	Other cereals	467.3	10^4 tons
Other cereals	2012	425.98	Other cereals	422.3	10^4 tons
Other cereals	2013	391.94	Other cereals	413.2	10^4 tons
Other cereals	2014	393.44	Other cereals	396	10^4 tons
Other cereals	2015	417.3	Other cereals	380.3	10^4 tons
Other cereals	2016	420.5	Other cereals	338.4	10^4 tons
Other cereals	2017	420.47	Other cereals	315.7	10^4 tons
Other cereals	2018	404.12	Other cereals	309.2	10^4 tons
Other beans	1997	402.3	Other beans	402.4	10^4 tons
Other beans	1998	485.3	Other beans	485.5	10^4 tons
Other beans	1999	469.5	Other beans	469.5	10^4 tons
Other beans	2000	468.9	Other beans	468.8	10^4 tons
Other beans	2001	512.2	Other beans	512.1	10^4 tons
Other beans	2002	590.6	Other beans	590.7	10^4 tons
Other beans	2003	588.1	Other beans	588.2	10^4 tons
Other beans	2004	492.1	Other beans	491.7	10^4 tons
Other beans	2005	522.9	Other beans	522.7	10^4 tons
Other beans	2006	495.5	Other beans	453.7	10^4 tons
Other beans	2007	447.5	Other beans	447.6	10^4 tons
Other beans	2008	489.3	Other beans	489.1	10^4 tons
Other beans	2009	431.9	Other beans	432.2	10^4 tons
Other beans	2010	388.1	Other beans	398.3	10^4 tons
Other beans	2011	460.1	Other beans	474.5	10^4 tons
Other beans	2012	425.6	Other beans	442.8	10^4 tons
Other beans	2013	400.2	Other beans	416.1	10^4 tons
Other beans	2014	410.4	Other beans	425	10^4 tons
Other beans	2015	410.9	Other beans	431.5	10^4 tons
Other beans	2016	437.2	Other beans	468.1	10^4 tons
Other beans	2017	313.3	Other beans	520.1	10^4 tons
Other beans	2018	323.55	Other beans	526.4	10^4 tons
Groundnuts	2009	1460.4	Groundnuts (Shelled Eq)_transferred	1470.86	10^4 tons
Groundnuts	2008	1463.58	Groundnuts (Shelled Eq)_transferred	1428.57	10^4 tons
Groundnuts	2007	1381.52	Groundnuts (Shelled Eq)_transferred	1302.71	10^4 tons
Groundnuts	2006	1288.69	Groundnuts (Shelled Eq)_transferred	1273.86	10^4 tons
Groundnuts	2005	1434.18	Groundnuts (Shelled Eq)_transferred	1434.14	10^4 tons
Groundnuts	2004	1434.16	Groundnuts (Shelled Eq)_transferred	1434.14	10^4 tons
Groundnuts	2003	1341.96	Groundnuts (Shelled Eq)_transferred	1342	10^4 tons
Groundnuts	2002	1481.74	Groundnuts (Shelled Eq)_transferred	1481.71	10^4 tons
Groundnuts	2001	1441.57	Groundnuts (Shelled Eq)_transferred	1441.57	10^4 tons
Groundnuts	2000	1443.64	Groundnuts (Shelled Eq)_transferred	1443.71	10^4 tons
Groundnuts	1999	1263.85	Groundnuts (Shelled Eq)_transferred	1263.86	10^4 tons
Groundnuts	1998	1188.63	Groundnuts (Shelled Eq)_transferred	1188.57	10^4 tons
Groundnuts	1997	964.78	Groundnuts (Shelled Eq)_transferred	964.86	10^4 tons
Groundnuts	2018	1733.2	Groundnuts	1733.2	10^4 tons
Groundnuts	2017	1709.2	Groundnuts	1709.2	10^4 tons
Groundnuts	2016	1636.06	Groundnuts	1636.1	10^4 tons
Groundnuts	2015	1596.12	Groundnuts	1596.1	10^4 tons
Groundnuts	2014	1590.06	Groundnuts	1648.2	10^4 tons
Groundnuts	2013	1610.9	Groundnuts	1697.2	10^4 tons
Groundnuts	2012	1579.24	Groundnuts	1680	10^4 tons
Groundnuts	2011	1530.24	Groundnuts	1604.6	10^4 tons
Groundnuts	2010	1513.56	Groundnuts	1564.4	10^4 tons
Sesame seed	1997	56.5	Sesame seed	56.6	10^4 tons
Sesame seed	1998	65.5	Sesame seed	65.6	10^4 tons
Sesame seed	1999	74.3	Sesame seed	74.3	10^4 tons
Sesame seed	2000	80.8	Sesame seed	81.1	10^4 tons
Sesame seed	2001	80.1	Sesame seed	80.4	10^4 tons
Sesame seed	2002	89.2	Sesame seed	89.5	10^4 tons
Sesame seed	2003	59.3	Sesame seed	59.3	10^4 tons
Sesame seed	2004	70.2	Sesame seed	70.4	10^4 tons
Sesame seed	2005	62.6	Sesame seed	62.5	10^4 tons
Sesame seed	2006	65.9	Sesame seed	66.2	10^4 tons
Sesame seed	2007	55.7	Sesame seed	55.7	10^4 tons
Sesame seed	2008	58.5	Sesame seed	58.6	10^4 tons
Sesame seed	2009	62.19	Sesame seed	62.2	10^4 tons
Sesame seed	2010	58.66	Sesame seed	58.7	10^4 tons
Sesame seed	2011	60.55	Sesame seed	60.5	10^4 tons
Sesame seed	2012	63.93	Sesame seed	63.9	10^4 tons
Sesame seed	2013	62.32	Sesame seed	62.3	10^4 tons
Sesame seed	2014	62.99	Sesame seed	63	10^4 tons
Sesame seed	2015	45.03	Sesame seed	45	10^4 tons
Sesame seed	2016	35.21	Sesame seed	35.2	10^4 tons
Sesame seed	2017	36.65	Sesame seed	36.7	10^4 tons
Sesame seed	2018	43.13	Sesame seed	43.2	10^4 tons

## Sheet: S3
Crop group	Crop and vegetable subgroup	Including food item	Match with food items in Chinese food composition table (2018)	Food code in Chinese food composition table (2018)
Vegetables	Allium vegetables	All food items within each subgroup, excluding dried and canned products.	All food items within each subgroup, excluding dried and canned products.	From 44101 to 44502
	Aquatic vegetables	All food items within each subgroup, excluding dried and canned products.	All food items within each subgroup, excluding dried and canned products.	From 46001 to 46011
	Cucurbitaceous and solanaceous vegetables	All food items within each subgroup, excluding dried and canned products.	All food items within each subgroup, excluding dried and canned products.	From 43101 to 43228
	Stem, leafy and flower vegetables	All food items within each subgroup, excluding dried and canned products.	All food items within each subgroup, excluding dried and canned products.	From 45101 to 45424
	Leguminous vegetables and sprouts	All food items within each subgroup, excluding dried and canned products.	All food items within each subgroup, excluding dried and canned products.	From 42101 to 42208
	Root vegetables	All food items within each subgroup, excluding dried and canned products.	All food items within each subgroup, excluding dried and canned products.	From 41101 to 41403, from 47101 to 47304
	Mushrooms	All food items within each subgroup, excluding dried and canned products.	All food items within each subgroup, excluding dried and canned products.	From 51001 to 51056
Cereals	Rice	Refined rice	Rice (X)[1]	12001
		Brown rice	Brown rice	12216
	Wheat	Refined wheat	Wheat flour	11201
		Whole wheat flour	Wheat grain	11101
	Maize	Maize	Represented by the weighted average value using the share of corn (fresh), cornmeal (white), cornmeal (yellow), corn grits (yellow), cornmeal (yellow), corn grits (yellow) in the total consumption of maize in 2011 (based on the 2011 China Health and Nutrition Survey (CHNS 2011)).	13101, 13104, 13105, 13107, 13109, 13110
	Millet	Millet	Represented by the weighted average, including millet, millet (yellow)	15101, 15104
	Sorghum	Sorghum	Sorghum, rice	19001
	Other cereals	Other cereals	Represented by the equal-weighted average value, including food items related to cereals other than rice, wheat, maize, millet, sorghum.	From 19002 to 19014, 14101, 14102, 14202
Fruits	Casaba	Casaba	Melon	66108
	Apples	Apples	Apple (X)	61101
	Citrus Fruit Total	Citrus Fruit Total	Represented by the weighted average value, including food items related to oranges, grapefruits, lemon.	64101, from 64202 to 64210, 64301, 64302
	Bananas	Bananas	Banana	65033
	Grapes	Grapes	Grapes (X)	63101
	Pears	Pears	Pear (X)	61201
	Watermelons	Watermelons	Watermelon (X)	66201
	Other fruits	Other fruits	Represented by the weighted average value, including food items related to fruits other than apples, citrus fruit total, bananas, grapes, pears, watermelons, casaba	62101 to 62113, 62201 to 62208, 62301, 62304 to 62306, 62308 to 62309, 62312, 62901 to 62903, 63201 to 63204, 63301 to 63303, 63901 to 63910, and 65002 to 65030, excluding canned fruits and dried fruits.
Tubers	Sweet potatoes	Sweet potatoes	Represented by the weighted average value, including sweet potatoes (white heart, red heart)	21201, 21202, 21205
	Potatoes	Potatoes	Potate	21101
Beans	Other beans	Other beans	Represented by the weighted average value, including food items related to beans other than soybean.	32101, 33101, from 34101 to 34106, from 35101 to 35105, 39101, 39102, from 39201 to 39203, 39301, 39302, 39401, 39901, 39902
	Soybean	Soybean	Soybean	31101
Oil crops		Soybean oil	Soybean oil	192004
	Linseed	Linseed oil	Linseed oil	192006
	Groundnuts	Groundnuts oil	Groundnuts oil	192007
	Sunflower seed	Sunflower seed oil	Sunflower seed oil	192009
	Rapeseed	Rapeseed oil	Rapeseed oil	192001
	Sesame seed	Sesame seed oil	Sesame seed oil	192017
	Groundnuts	Groundnuts	Groundnuts	72004
	Sesame seed	Sesame seed	Represented by the weighted average value, including sesame seed (white and black)	72016, 72017
Note:
[1] According to Chinese food composition table (2018), rice (X), where (X) represents the value obtained by calculating the median after removing outliers

## Sheet: S4
Crop	Num	Energy	Protein	Dietary Fiber	Vitamin A	Thiamin	Riboflavin	Vitamin C	Calcium	Iron	Zinc	Carbohydrates	Niacin	Phosphorus	Magnesium	Selenium	Copper	Vitamin E	Potassium
		kcal	g	g	ug	mg	mg	mg	mg	mg	mg	g	mg	mg	mg	ug	mg	mg	mg
Wheat	1	338	11.9	10.8	0	0.4	0.1	0	34	5.1	2.33	75.2	4	325	4	4.05	0.43	1.82	289
Rice	2	348	7.7	2.1	0	0.38	0.04	0	10	1.8	1.79	75	5.3	304	123	6.55	0.24	1.32	230
Refined wheat	3	359	12.4	0.8	0	0.2	0.06	0	28	1.4	0.69	74.1	1.57	136	53	7.1	0.23	0.66	185
Refined rice	4	346	7.9	0.6	0	0.15	0.04	0	8	1.1	1.54	77.2	2	112	31	2.83	0.25	0.43	112
Maize	5	294.463	7.2018	0.9223	1.2212	0.0894	0.0517	3.1959	26.1747	0.522	0.2967	67.1024	1.108	161.815	97.7444	1.8722	0.0382	1.1964	223.97
Millet	6	361.154	8.9949	1.5177	7.5886	0.3295	0.0979	0	39.3031	4.92	1.9183	75.2337	1.4763	225.349	104.069	4.6361	0.5333	3.5266	286.623
Sorghum	7	360	10.4	4.3	0	0.29	0.1	0	22	6.3	1.64	74.7	1.6	329	129	2.83	0.53	1.88	281
Soybean	8	390	35	15.5	18	0.41	0.2	0	191	8.2	3.34	34.2	2.1	465	199	6.16	1.35	18.9	1503
Potatoes	9	81	2.6	1.1	1	0.1	0.02	14	7	0.4	0.3	17.8	1.1	46	24	0.47	0.09	0.34	347
Sweet potatoes	10	106	1.4	1	18	0.07	0.04	24	24	0.8	0.22	25.2	0.6	46	17	0.63	0.16	0.43	174
Other beans	11	329.817	21.0373	7.2756	7.6216	0.2091	0.1594	0.0651	76.0852	7.962	2.3802	62.8339	2.1252	275.305	80.3677	12.5588	1.2799	7.3005	680.22
Other cereals	12	346.938	10.7188	5.9375	0.375	0.3075	0.10875	0	55.1875	8.63125	2.27	70.8875	2.24938	260.062	124.938	3.695	1.64312	2.98188	295.812
Apples	13	53	0.4	1.7	4	0.02	0.02	3	4	0.3	0.04	13.7	0.2	7	4	0.1	0.07	0.43	83
Bananas	14	93	1.4	1.2	5	0.02	0.04	8	7	0.4	0.18	22	0.7	28	43	0.87	0.14	0.24	256
Casaba	15	26	0.4	0.4	3	0.02	0.03	15	14	0.7	0.09	6.2	0.3	17	11	0.4	0.04	0.47	139
Citrus Fruit Total	16	45.7123	0.816	0.7611	62.0233	0.0395	0.0354	24.4844	19.663	0.424	0.201	10.458	0.2749	21.0364	14.5759	0.4324	0.0907	0.3943	143.863
Grapes	17	43	0.5	0.4	3	0.04	0.02	25	5	0.4	0.18	10.3	0.2	13	8	0.2	0.09	0.7	104
Pears	18	51	0.3	2.6	2	0.03	0.03	5	7	0.4	0.1	13.1	0.2	14	8	0.29	0.1	0.46	85
Watermelons	20	31	0.5	0.2	14	0.02	0.04	5.7	7	0.4	0.09	6.8	0.3	12	14	0.09	0.03	0.11	97
Linseed	21	900	0	0	0	0	0	0	3	0.2	0.3	0	0	5	1	0	0.02	37.71	0
Groundnuts oil	22	899	0	0	0	0	0	0	12	2.9	0.48	0	0	15	2	0	0.15	42.06	1
Sunflower seed	23	899	0	0	0	0	0	0	2	1	0.11	0	0	4	4	0	0	54.6	1
Rapeseed	24	899	0	0	0	0	0	0	9	3.7	0.54	0	0	9	3	0	0.18	60.89	2
Sesame seed oil	25	898	0	0	0	0	0	0	9	2.2	0.17	0.2	0	4	3	0	0.05	68.53	0
Soybean oil	26	899	0	0	0	0	0	0	13	2	1.09	0.2	0	7	3	0	0.16	93.08	3
Groundnuts	27	574	24.8	5.5	3	0.72	0.13	2	39	2.1	2.5	21.7	17.9	324	178	3.94	0.95	18.09	587
Sesame seed	28	552.445	18.9005	12.8029	0	0.5745	0.2529	0	734.397	20.2489	5.5828	26.1376	5.3015	515.145	264.919	4.5176	1.6674	46.9456	331.779
Other fruits	29	66.8165	0.9977	1.8049	6.4351	0.0428	0.0531	55.3042	9.3359	0.4455	0.3406	16.3769	0.5396	20.4751	13.5751	0.4659	0.1784	0.7748	181.617
Leguminous vegetables and sprouts	30	51.89	3.9	2.61	26.93	0.1	0.09	12.15	48.3	1.62	0.61	9.06	0.79	64.15	30	1.17	0.16	0.8	182.78
Allium vegetables	31	45.04	2.24	1.66	40.57	0.06	0.07	16.17	46.96	1.67	0.4	9.42	0.53	48.52	18.74	1.46	0.08	0.47	181.74
Stem, leafy and flower vegetables	32	26.22	2.2	2.11	77	0.04	0.07	23.74	78.52	1.67	0.48	4.74	0.51	41.2	27.52	0.79	0.08	0.6	207.23
Aquatic vegetables	33	58.1	2.15	1.34	86.25	0.05	0.06	15.5	24.9	1.6	0.45	9.88	0.66	53.2	15.4	0.48	0.09	0.67	258.8
Root vegetables	34	39.73	1.36	1.8	33.02	0.03	0.03	12.85	31.18	1.01	0.28	10.07	0.34	34.06	18.55	0.64	0.06	0.35	167.21
Cucurbitaceous and solanaceous vegetables	35	43.19	1.67	3.17	45.9	0.04	0.05	37.45	30.29	1.33	0.49	9.69	0.8	41.5	19.94	0.6	0.13	1.32	191.71
Mushrooms	36	37.83	4.07	3	5.76	0.04	0.33	0.38	13.26	4.49	1.47	5.64	4.27	122.69	29.96	1.07	0.5	3.91	372.53
Note:
* Vitamin A was reported as retinol activity equivalents according to Chinese food composition table (2018).

## Sheet: S5
Crop	Production	Postharvest handling	Storage	Processing	Distribution	Retailing	Consumption
Allium vegetables	0.0786	0.194	-	-	0.0083	0.035	0.0785
Aquatic vegetables	0.0786	0.194	-	-	0.0083	0.035	0.0785
Cucurbitaceous and solanaceous vegetables	0.0786	0.194	-	-	0.0083	0.035	0.0785
Stem, leafy and flower vegetables	0.0786	0.194	-	-	0.0083	0.035	0.0785
Leguminous vegetables and sprouts	0.0786	0.194	-	-	0.0083	0.035	0.0785
Root vegetables	0.0786	0.194	-	-	0.0083	0.035	0.0785
Mushrooms	0.0786	0.194	-	-	0.0083	0.035	0.0785
Refined rice	0.0284	0.019	0.02316	0.0184	0.0024	0.0061	0.0882
Brown rice	0.0284	0.019	0.02316	0.0184	0.0024	0.0061	0.0882
Refined wheat	0.0312	0.0077	0.01742	0.0238	0.0024	0.0061	0.0509
Whole wheat flour	0.0312	0.0077	0.01742	0.0238	0.0024	0.0061	0.0509
Maize	0.0333	0.0141	0.0176	0.0287	0.0024	0.0061	0.0907
Millet	0.031	0.0136	0.0194	0.0236	0.0024	0.0061	0.0766
Sorghum	0.031	0.0136	0.0194	0.0236	0.0024	0.0061	0.0766
Other cereals	0.031	0.0136	0.0194	0.0236	0.0024	0.0061	0.0766
Casaba	0.0444	0.0061	0.0215	-	0.04	0.025	0.049
Apples	0.0555	-	0.03	-	0.03	0.03	0.0479
Citrus Fruit Total	0.0332	0.0122	0.013	-	0.05	0.02	0.0501
Bananas	0.0444	0.0061	0.0215	-	0.04	0.025	0.049
Grapes	0.0444	0.0061	0.0215	-	0.04	0.025	0.049
Pears	0.0444	0.0061	0.0215	-	0.04	0.025	0.049
Watermelons	0.0444	0.0061	0.0215	-	0.04	0.025	0.049
Other fruits	0.0444	0.0061	0.0215	-	0.04	0.025	0.049
Sweet potatoes	0.0441	-	0.1713	0.0004	-	0.01	0.0494
Potatoes	0.0441	-	0.1713	0.0004	-	0.01	0.0494
Other beans	0.06	0.03	-	0.05	0.01	-	0.0293
Soybean	0.06	0.03	-	0.05	0.01	-	0.0293
Soybean oil	-	-	-	-	0.01	-	0.04
Linseed oil	-	-	-	-	0.01	-	0.04
Groundnuts oil	-	-	-	-	0.01	-	0.04
Sunflower seed oil	-	-	-	-	0.01	-	0.04
Rapeseed oil	-	-	-	-	0.01	-	0.04
Sesame seed oil	-	-	-	-	0.01	-	0.04
Groundnuts	0.06	0.03	-	0.05	0.01	-	0.0293
Sesame seed	0.06	0.03	-	0.05	0.01	-	0.0293

## Sheet: S6
Subgroup of vegetables	Typical vegetables included in each subgroup	Proportions
Allium vegetables	Scallion	0.033508
Aquatic vegetables	Lotus root	0.0189238
Cucurbitaceous and solanaceous vegetables	Eggplant	0.308941
Stem, leafy and flower vegetables	Cabbage, broccoli	0.423611
Leguminous vegetables and sprouts	Soybean sprouts	0.128583
Root vegetables	Radish	0.0590092
Mushrooms	Button mushroom	0.0274246

## Sheet: S7
Crop	Edible proportion	Unit
Wheat	100	%
Rice	100	%
Refined rice	100	%
Refined wheat	100	%
Maize	100	%
Millet	100	%
Sorghum	100	%
Soybean	100	%
Potatoes	94	%
Sweet potatoes	86	%
Other beans	100	%
Other cereals	100	%
Apples	76	%
Bananas	59	%
Casaba	78	%
Citrus Fruit Total	74	%
Grapes	86	%
Pears	82	%
Watermelons	59	%
Linseed	100	%
Groundnuts oil	100	%
Sunflower seed	100	%
Rapeseed	100	%
Sesame seed oil	100	%
Soybean oil	100	%
Groundnuts	100	%
Sesame seed	100	%
Other fruits	78	%
Leguminous vegetables and sprouts	90	%
Allium vegetables	84	%
Stem, leafy and flower vegetables	87	%
Aquatic vegetables	72	%
Root vegetables	88	%
Cucurbitaceous and solanaceous vegetables	89	%
Mushrooms	95	%

## Sheet: S8
Nutrient	Unit	1997	1998	1999	2000	2001	2002	2003	2004	2005	2006	2007	2008	2009	2010	2011	2012	2013	2014	2015	2016	2017	2018
Calcium	mg	724.08	724.08	724.08	724.08	724.08	724.3	724.52	725.5	725.83	725.42	725.64	724.27	721.8	717.57	713.34	713.34	713.91	714.93	715.84	716.92	718.06	720.66
Carbohydrates	g	125.56	125.56	125.56	125.56	125.56	125.34	125.12	125.1	124.95	124.79	124.66	124.37	124.03	123.89	123.75	123.57	123.36	123.27	123.22	123.16	123.15	123.16
Copper	mg	0.56	0.56	0.56	0.56	0.56	0.56	0.56	0.56	0.56	0.56	0.56	0.56	0.57	0.56	0.56	0.56	0.56	0.56	0.56	0.56	0.56	0.56
Dietary Fiber	g	25.01	25.01	25.01	25.01	25.01	25	25	25	25	24.98	25.01	25	25	25	25	25	25	25	25.01	25	25	25
Energy	kcal	2179.93	2179.93	2179.93	2179.93	2179.93	2184.34	2188.75	2192.58	2181.73	2188.09	2190.79	2189.72	2189.02	2189.52	2190.01	2186.97	2183.64	2180.8	2177.78	2174.2	2171.28	2169.71
Iron	mg	10.92	10.92	10.92	10.92	10.92	10.91	10.89	10.88	10.83	10.82	10.8	10.76	10.74	10.76	10.77	10.74	10.68	10.66	10.62	10.58	10.56	10.52
Magnesium	mg	256.94	256.94	256.94	256.94	256.94	257.88	258.83	259.65	258.86	259.58	260.28	260.5	260.71	260.51	260.31	260.17	260.03	259.96	259.89	259.68	259.5	259.53
Niacin	mg	10.44	10.44	10.44	10.44	10.44	10.45	10.47	10.5	10.45	10.48	10.49	10.49	10.48	10.47	10.47	10.45	10.44	10.43	10.42	10.4	10.39	10.39
Phosphorus	mg	554.42	554.42	554.42	554.42	554.42	556.4	558.38	560.11	558.49	560	561.41	561.8	562.16	561.7	561.24	560.93	560.6	560.47	560.34	559.92	559.57	559.68
Potassium	mg	1899.07	1899.07	1899.07	1899.07	1899.07	1904.46	1909.86	1915.24	1909.86	1914.17	1917.29	1916.82	1915.93	1913.84	1911.76	1909.92	1908.1	1907.08	1906.04	1904.6	1903.54	1904
Protein	g	50.72	50.72	50.72	50.72	50.72	50.91	51.09	51.25	51.07	51.24	51.38	51.43	51.47	51.45	51.43	51.41	51.39	51.37	51.36	51.32	51.29	51.3
Riboflavin	mg	1.03	1.03	1.03	1.03	1.03	1.04	1.04	1.04	1.04	1.04	1.04	1.05	1.05	1.04	1.04	1.04	1.04	1.04	1.04	1.04	1.04	1.04
Selenium	ug	46.4	46.4	46.4	46.4	46.4	46.57	46.74	46.89	46.75	46.88	47	47.03	47.05	47.01	46.96	46.94	46.92	46.91	46.9	46.86	46.84	46.86
Thiamin	mg	1.04	1.04	1.04	1.04	1.04	1.05	1.05	1.05	1.05	1.05	1.05	1.05	1.05	1.05	1.05	1.05	1.05	1.05	1.05	1.05	1.05	1.05
Vitamin A	ug	483.53	483.53	483.53	483.53	483.53	485.13	486.73	488.09	486.48	487.93	489.21	489.58	489.85	489.65	489.45	489.2	488.97	488.87	488.78	488.44	488.2	488.32
Vitamin C	mg	78.53	78.53	78.53	78.53	78.53	78.84	79.14	79.42	79.2	79.43	79.64	79.7	79.75	79.69	79.63	79.58	79.54	79.52	79.51	79.46	79.42	79.44
Vitamin E	mg	10.88	10.88	10.88	10.88	10.88	10.93	10.99	11.04	11.01	11.06	11.09	11.11	11.12	11.12	11.12	11.12	11.11	11.11	11.11	11.1	11.09	11.09
Zinc	mg	7.76	7.76	7.76	7.76	7.76	7.77	7.79	7.8	7.76	7.78	7.8	7.8	7.81	7.81	7.81	7.81	7.8	7.8	7.8	7.79	7.79	7.79

## Sheet: S9
Nutrient	Unit	1997	1998	1999	2000	2001	2002	2003	2004	2005	2006	2007	2008	2009	2010	2011	2012	2013	2014	2015	2016	2017	2018
Calcium	mg	892.02	892.02	892.02	892.02	892.02	892.78	893.53	895.15	895.79	895.64	896.1	894.55	891.55	886.18	880.81	880.91	881.8	883.13	884.32	885.75	887.21	890.59
Carbohydrates	g	130.05	130.05	130.05	130.05	130.05	130.02	129.99	130	130.01	129.9	130.04	129.99	129.99	130	130.01	130	129.97	129.99	130.03	130	130	130
Copper	mg	0.74	0.74	0.74	0.74	0.74	0.74	0.74	0.75	0.74	0.75	0.75	0.75	0.75	0.75	0.75	0.75	0.75	0.75	0.75	0.75	0.75	0.75
Dietary Fiber	g	29.04	29.04	29.04	29.04	29.04	28.98	28.92	28.86	28.67	28.68	28.68	28.64	28.65	28.76	28.88	28.82	28.74	28.68	28.62	28.54	28.49	28.4
Energy	kcal	2179.93	2179.93	2179.93	2179.93	2179.93	2184.34	2188.75	2192.58	2181.73	2188.09	2190.79	2189.72	2189.02	2189.52	2190.01	2186.97	2183.64	2180.8	2177.78	2174.2	2171.28	2169.71
Iron	mg	14.59	14.59	14.59	14.59	14.59	14.57	14.54	14.53	14.46	14.45	14.42	14.38	14.36	14.38	14.4	14.35	14.29	14.25	14.2	14.16	14.12	14.07
Magnesium	mg	304.76	304.76	304.76	304.76	304.76	305.8	306.83	307.75	306.86	307.64	308.42	308.65	308.86	308.62	308.38	308.22	308.05	307.98	307.91	307.68	307.48	307.52
Niacin	mg	12.7	12.7	12.7	12.7	12.7	12.72	12.73	12.75	12.69	12.72	12.73	12.73	12.72	12.72	12.72	12.71	12.69	12.68	12.66	12.64	12.63	12.62
Phosphorus	mg	663.86	663.86	663.86	663.86	663.86	666.26	668.66	670.79	668.83	670.68	672.39	672.89	673.33	672.83	672.34	671.96	671.55	671.35	671.15	670.62	670.16	670.24
Potassium	mg	1899.07	1899.07	1899.07	1899.07	1899.07	1904.46	1909.86	1915.24	1909.86	1914.17	1917.29	1916.82	1915.93	1913.84	1911.76	1909.92	1908.1	1907.08	1906.04	1904.6	1903.54	1904
Protein	g	56.71	56.71	56.71	56.71	56.71	56.88	57.05	57.22	57.02	57.2	57.3	57.31	57.29	57.27	57.25	57.18	57.13	57.09	57.06	57.01	56.97	56.98
Riboflavin	mg	1.23	1.23	1.23	1.23	1.23	1.23	1.23	1.23	1.23	1.23	1.24	1.24	1.24	1.24	1.24	1.24	1.23	1.23	1.23	1.23	1.23	1.23
Selenium	ug	55.76	55.76	55.76	55.76	55.76	55.96	56.16	56.33	56.18	56.32	56.46	56.49	56.52	56.47	56.42	56.38	56.35	56.34	56.33	56.29	56.27	56.28
Thiamin	mg	1.24	1.24	1.24	1.24	1.24	1.24	1.24	1.25	1.24	1.25	1.25	1.25	1.25	1.25	1.25	1.24	1.24	1.24	1.24	1.24	1.24	1.24
Vitamin A	ug	691.47	691.47	691.47	691.47	691.47	694.02	696.57	698.66	696.46	698.63	700.7	701.46	702.11	701.88	701.64	701.41	701.18	701.13	701.08	700.62	700.27	700.46
Vitamin C	mg	92.62	92.62	92.62	92.62	92.62	92.96	93.31	93.62	93.35	93.61	93.85	93.91	93.97	93.88	93.8	93.74	93.69	93.67	93.65	93.59	93.54	93.57
Vitamin E	mg	13.52	13.52	13.52	13.52	13.52	13.6	13.67	13.74	13.7	13.76	13.81	13.83	13.85	13.85	13.85	13.84	13.83	13.83	13.83	13.82	13.81	13.81
Zinc	mg	9.39	9.39	9.39	9.39	9.39	9.41	9.42	9.44	9.39	9.42	9.44	9.45	9.45	9.46	9.46	9.45	9.45	9.45	9.44	9.44	9.43	9.44

[truncated: 12 more sheets: S10, S11, S12, S13, S14, S15, S16, S17, S18, S19, S20, S21]
