# Supplementary material for: Nutrient coverage of China’s plant-based food supply can be improved with food system adjustments
Source: Nat Food. 2026 May 1;7(5):452–63. doi: 10.1038/s43016-026-01349-6 (PMC13212153; doi:10.1038/s43016-026-01349-6)
Supplement: Supplementary file 4 — Source data for Fig. 1. [file 43016_2026_1349_MOESM4_ESM.xlsx]

## Sheet: Figure1a
Nutrient	Year	Coverage	Source diversity	Classification
Calcium	2018	0.8325	8.9602	Low
Carbohydrates	2018	3.0285	9.1757	High
Copper	2018	4.7896	15.7784	High
Dietary Fiber	2018	1.2901	11.4799	High
Energy	2018	1.1249	11.8323	High
Iron	2018	2.3829	13.6637	High
Magnesium	2018	1.7543	15.2592	High
Niacin	2018	1.9404	11.7288	High
Phosphorus	2018	2.3105	12.058	High
Potassium	2018	1.7535	15.0325	High
Protein	2018	1.562	9.7746	High
Riboflavin	2018	1.1146	12.1477	Medium
Selenium	2018	0.8699	6.4439	Low
Thiamin	2018	1.4842	11.9875	High
Vitamin A	2018	1.2662	5.718	Medium
Vitamin C	2018	3.3245	7.2059	High
Vitamin E	2018	4.4401	5.9879	High
Zinc	2018	1.6096	11.2147	High

## Sheet: Figure1b
Nutrient	Year	Coverage	Source diversity	Classification
Calcium	2018	0.6736	8.9602	Low
Carbohydrates	2018	2.8691	9.1757	High
Copper	2018	3.5762	15.7784	High
Dietary Fiber	2018	1.1357	11.4799	High
Energy	2018	1.1249	11.8323	High
Iron	2018	1.7817	13.6637	High
Magnesium	2018	1.4806	15.2592	High
Niacin	2018	1.5976	11.7288	High
Phosphorus	2018	1.9293	12.058	High
Potassium	2018	1.7535	15.0325	High
Protein	2018	1.4063	9.7746	High
Riboflavin	2018	0.9424	12.1477	Medium
Selenium	2018	0.7243	6.4439	Low
Thiamin	2018	1.2568	11.9875	High
Vitamin A	2018	0.8827	5.718	Medium
Vitamin C	2018	2.8224	7.2059	High
Vitamin E	2018	3.5656	5.9879	High
Zinc	2018	1.3283	11.2147	High
