# Supplementary material for: Nutrient coverage of China’s plant-based food supply can be improved with food system adjustments
Source: Nat Food. 2026 May 1;7(5):452–63. doi: 10.1038/s43016-026-01349-6 (PMC13212153; doi:10.1038/s43016-026-01349-6)
Supplement: Supplementary file 5 — Source data for Fig. 2. [file 43016_2026_1349_MOESM5_ESM.xlsx]

## Sheet: Sheet1
Crop source	Nutrient	Contribution
Sunflower oil	Energy	0.20139
Sunflower oil	Protein	0
Sunflower oil	Dietary Fiber	0
Sunflower oil	Vitamin A	0
Sunflower oil	Thiamin	0
Sunflower oil	Riboflavin	0
Sunflower oil	Vitamin C	0
Sunflower oil	Calcium	0.0018312
Sunflower oil	Iron	0.0215742
Sunflower oil	Zinc	0.00523301
Sunflower oil	Carbohydrates	0
Sunflower oil	Niacin	0
Sunflower oil	Phosphorus	0.00178317
Sunflower oil	Magnesium	0.00445571
Sunflower oil	Selenium	0
Sunflower oil	Copper	0
Sunflower oil	Vitamin E	0.539941
Sunflower oil	Potassium	0.000157444
Other beans	Energy	0.229265
Other beans	Protein	0.522134
Other beans	Dietary Fiber	0.332957
Other beans	Vitamin A	0.0250754
Other beans	Thiamin	0.230593
Other beans	Riboflavin	0.267616
Other beans	Vitamin C	0.000364632
Other beans	Calcium	0.216169
Other beans	Iron	0.533021
Other beans	Zinc	0.351367
Other beans	Carbohydrates	0.252074
Other beans	Niacin	0.192787
Other beans	Phosphorus	0.380834
Other beans	Magnesium	0.277796
Other beans	Selenium	0.815818
Other beans	Copper	0.755016
Other beans	Vitamin E	0.224024
Other beans	Potassium	0.332326
Linseed oil	Energy	0.188256
Linseed oil	Protein	0
Linseed oil	Dietary Fiber	0
Linseed oil	Vitamin A	0
Linseed oil	Thiamin	0
Linseed oil	Riboflavin	0
Linseed oil	Vitamin C	0
Linseed oil	Calcium	0.00256482
Linseed oil	Iron	0.00402896
Linseed oil	Zinc	0.0133263
Linseed oil	Carbohydrates	0
Linseed oil	Niacin	0
Linseed oil	Phosphorus	0.00208129
Linseed oil	Magnesium	0.00104013
Linseed oil	Selenium	0
Linseed oil	Copper	0.00355019
Linseed oil	Vitamin E	0.348208
Linseed oil	Potassium	0
Rapeseed oil	Energy	2.33222
Rapeseed oil	Protein	0
Rapeseed oil	Dietary Fiber	0
Rapeseed oil	Vitamin A	0
Rapeseed oil	Thiamin	0
Rapeseed oil	Riboflavin	0
Rapeseed oil	Vitamin C	0
Rapeseed oil	Calcium	0.0954294
Rapeseed oil	Iron	0.924419
Rapeseed oil	Zinc	0.297499
Rapeseed oil	Carbohydrates	0
Rapeseed oil	Niacin	0
Rapeseed oil	Phosphorus	0.0464632
Rapeseed oil	Magnesium	0.0387
Rapeseed oil	Selenium	0
Rapeseed oil	Copper	0.396276
Rapeseed oil	Vitamin E	6.9732
Rapeseed oil	Potassium	0.00364662
Bananas	Energy	0.539469
Bananas	Protein	0.289961
Bananas	Dietary Fiber	0.458268
Bananas	Vitamin A	0.137275
Bananas	Thiamin	0.184052
Bananas	Riboflavin	0.560406
Bananas	Vitamin C	0.373923
Bananas	Calcium	0.165963
Bananas	Iron	0.22346
Bananas	Zinc	0.221737
Bananas	Carbohydrates	0.736506
Bananas	Niacin	0.529901
Bananas	Phosphorus	0.32322
Bananas	Magnesium	1.24031
Bananas	Selenium	0.47161
Bananas	Copper	0.689171
Bananas	Vitamin E	0.0614569
Bananas	Potassium	1.04369
Potatoes	Energy	3.70709
Potatoes	Protein	4.24863
Potatoes	Dietary Fiber	3.31432
Potatoes	Vitamin A	0.216613
Potatoes	Thiamin	7.26065
Potatoes	Riboflavin	2.21074
Potatoes	Vitamin C	5.16279
Potatoes	Calcium	1.30941
Potatoes	Iron	1.76305
Potatoes	Zinc	2.91576
Potatoes	Carbohydrates	4.70151
Potatoes	Niacin	6.56982
Potatoes	Phosphorus	4.1895
Potatoes	Magnesium	5.46184
Potatoes	Selenium	2.01014
Potatoes	Copper	3.49547
Potatoes	Vitamin E	0.686915
Potatoes	Potassium	11.1616
Cucurbitaceous and solanaceous vegetables	Energy	4.56923
Cucurbitaceous and solanaceous vegetables	Protein	6.30818
Cucurbitaceous and solanaceous vegetables	Dietary Fiber	22.0787
Cucurbitaceous and solanaceous vegetables	Vitamin A	22.9831
Cucurbitaceous and solanaceous vegetables	Thiamin	6.71348
Cucurbitaceous and solanaceous vegetables	Riboflavin	12.7758
Cucurbitaceous and solanaceous vegetables	Vitamin C	31.9243
Cucurbitaceous and solanaceous vegetables	Calcium	13.0975
Cucurbitaceous and solanaceous vegetables	Iron	13.5509
Cucurbitaceous and solanaceous vegetables	Zinc	11.0088
Cucurbitaceous and solanaceous vegetables	Carbohydrates	5.91635
Cucurbitaceous and solanaceous vegetables	Niacin	11.0449
Cucurbitaceous and solanaceous vegetables	Phosphorus	8.73704
Cucurbitaceous and solanaceous vegetables	Magnesium	10.4898
Cucurbitaceous and solanaceous vegetables	Selenium	5.93187
Cucurbitaceous and solanaceous vegetables	Copper	11.6713
Cucurbitaceous and solanaceous vegetables	Vitamin E	6.16468
Cucurbitaceous and solanaceous vegetables	Potassium	14.2546
Sorghum	Energy	1.23632
Sorghum	Protein	1.27523
Sorghum	Dietary Fiber	0.972191
Sorghum	Vitamin A	0
Sorghum	Thiamin	1.57999
Sorghum	Riboflavin	0.829445
Sorghum	Vitamin C	0
Sorghum	Calcium	0.308802
Sorghum	Iron	2.08366
Sorghum	Zinc	1.19606
Sorghum	Carbohydrates	1.48054
Sorghum	Niacin	0.71707
Sorghum	Phosphorus	2.24844
Sorghum	Magnesium	2.20292
Sorghum	Selenium	0.908228
Sorghum	Copper	1.54461
Sorghum	Vitamin E	0.285012
Sorghum	Potassium	0.678242
Root vegetables	Energy	0.80438
Root vegetables	Protein	0.983125
Root vegetables	Dietary Fiber	2.39922
Root vegetables	Vitamin A	3.16414
Root vegetables	Thiamin	0.963588
Root vegetables	Riboflavin	1.46698
Root vegetables	Vitamin C	2.0963
Root vegetables	Calcium	2.58017
Root vegetables	Iron	1.96934
Root vegetables	Zinc	1.20388
Root vegetables	Carbohydrates	1.17664
Root vegetables	Niacin	0.898327
Root vegetables	Phosphorus	1.37228
Root vegetables	Magnesium	1.86752
Root vegetables	Selenium	1.21088
Root vegetables	Copper	1.03088
Root vegetables	Vitamin E	0.312814
Root vegetables	Potassium	2.37933
Casaba	Energy	0.203124
Casaba	Protein	0.111577
Casaba	Dietary Fiber	0.205732
Casaba	Vitamin A	0.110929
Casaba	Thiamin	0.247882
Casaba	Riboflavin	0.566066
Casaba	Vitamin C	0.94425
Casaba	Calcium	0.447038
Casaba	Iron	0.526674
Casaba	Zinc	0.149318
Casaba	Carbohydrates	0.279543
Casaba	Niacin	0.305859
Casaba	Phosphorus	0.264297
Casaba	Magnesium	0.427326
Casaba	Selenium	0.29203
Casaba	Copper	0.265193
Casaba	Vitamin E	0.162092
Casaba	Potassium	0.763223
Aquatic vegetables	Energy	0.320809
Aquatic vegetables	Protein	0.423874
Aquatic vegetables	Dietary Fiber	0.487114
Aquatic vegetables	Vitamin A	2.25407
Aquatic vegetables	Thiamin	0.437994
Aquatic vegetables	Riboflavin	0.800168
Aquatic vegetables	Vitamin C	0.689622
Aquatic vegetables	Calcium	0.561952
Aquatic vegetables	Iron	0.85084
Aquatic vegetables	Zinc	0.527674
Aquatic vegetables	Carbohydrates	0.314846
Aquatic vegetables	Niacin	0.475585
Aquatic vegetables	Phosphorus	0.584573
Aquatic vegetables	Magnesium	0.422836
Aquatic vegetables	Selenium	0.247681
Aquatic vegetables	Copper	0.421725
Aquatic vegetables	Vitamin E	0.163313
Aquatic vegetables	Potassium	1.00435
Millet	Energy	0.346586
Millet	Protein	0.308207
Millet	Dietary Fiber	0.0958868
Millet	Vitamin A	0.0344681
Millet	Thiamin	0.501651
Millet	Riboflavin	0.226914
Millet	Vitamin C	0
Millet	Calcium	0.154161
Millet	Iron	0.454717
Millet	Zinc	0.390946
Millet	Carbohydrates	0.416678
Millet	Niacin	0.184887
Millet	Phosphorus	0.430359
Millet	Magnesium	0.496615
Millet	Selenium	0.415768
Millet	Copper	0.434316
Millet	Vitamin E	0.1494
Millet	Potassium	0.193321
Other fruits	Energy	2.19429
Other fruits	Protein	1.16987
Other fruits	Dietary Fiber	3.90228
Other fruits	Vitamin A	1.00024
Other fruits	Thiamin	2.22988
Other fruits	Riboflavin	4.21177
Other fruits	Vitamin C	14.6345
Other fruits	Calcium	1.25313
Other fruits	Iron	1.40902
Other fruits	Zinc	2.37541
Other fruits	Carbohydrates	3.10394
Other fruits	Niacin	2.31258
Other fruits	Phosphorus	1.33811
Other fruits	Magnesium	2.21684
Other fruits	Selenium	1.42983
Other fruits	Copper	4.97189
Other fruits	Vitamin E	1.12325
Other fruits	Potassium	4.19196
Watermelons	Energy	0.862827
Watermelons	Protein	0.496889
Watermelons	Dietary Fiber	0.366477
Watermelons	Vitamin A	1.84428
Watermelons	Thiamin	0.88312
Watermelons	Riboflavin	2.68894
Watermelons	Vitamin C	1.27834
Watermelons	Calcium	0.796323
Watermelons	Iron	1.07221
Watermelons	Zinc	0.531969
Watermelons	Carbohydrates	1.0923
Watermelons	Niacin	1.08967
Watermelons	Phosphorus	0.66466
Watermelons	Magnesium	1.93763
Watermelons	Selenium	0.234091
Watermelons	Copper	0.708596
Watermelons	Vitamin E	0.135155
Watermelons	Potassium	1.89751
Sweet potatoes	Energy	1.53042
Sweet potatoes	Protein	0.721708
Sweet potatoes	Dietary Fiber	0.950518
Sweet potatoes	Vitamin A	1.23003
Sweet potatoes	Thiamin	1.60336
Sweet potatoes	Riboflavin	1.39484
Sweet potatoes	Vitamin C	2.79207
Sweet potatoes	Calcium	1.41627
Sweet potatoes	Iron	1.11238
Sweet potatoes	Zinc	0.674545
Sweet potatoes	Carbohydrates	2.09979
Sweet potatoes	Niacin	1.1305
Sweet potatoes	Phosphorus	1.32166
Sweet potatoes	Magnesium	1.22049
Sweet potatoes	Selenium	0.850015
Sweet potatoes	Copper	1.96038
Sweet potatoes	Vitamin E	0.274063
Sweet potatoes	Potassium	1.76565
Grapes	Energy	0.387245
Grapes	Protein	0.160773
Grapes	Dietary Fiber	0.237154
Grapes	Vitamin A	0.127872
Grapes	Thiamin	0.571484
Grapes	Riboflavin	0.435017
Grapes	Vitamin C	1.81412
Grapes	Calcium	0.184042
Grapes	Iron	0.346924
Grapes	Zinc	0.344248
Grapes	Carbohydrates	0.535333
Grapes	Niacin	0.23505
Grapes	Phosphorus	0.232979
Grapes	Magnesium	0.358251
Grapes	Selenium	0.168317
Grapes	Copper	0.68782
Grapes	Vitamin E	0.278286
Grapes	Potassium	0.658264
Other cereals	Energy	0.624879
Other cereals	Protein	0.689313
Other cereals	Dietary Fiber	0.704049
Other cereals	Vitamin A	0.00319678
Other cereals	Thiamin	0.878653
Other cereals	Riboflavin	0.473078
Other cereals	Vitamin C	0
Other cereals	Calcium	0.40627
Other cereals	Iron	1.49718
Other cereals	Zinc	0.868266
Other cereals	Carbohydrates	0.736859
Other cereals	Niacin	0.528713
Other cereals	Phosphorus	0.932134
Other cereals	Magnesium	1.11897
Other cereals	Selenium	0.621927
Other cereals	Copper	2.51149
Other cereals	Vitamin E	0.237088
Other cereals	Potassium	0.374465
Pears	Energy	0.497268
Pears	Protein	0.104441
Pears	Dietary Fiber	1.66897
Pears	Vitamin A	0.0922968
Pears	Thiamin	0.464055
Pears	Riboflavin	0.706481
Pears	Vitamin C	0.392825
Pears	Calcium	0.278964
Pears	Iron	0.37561
Pears	Zinc	0.207063
Pears	Carbohydrates	0.73716
Pears	Niacin	0.254486
Pears	Phosphorus	0.271647
Pears	Magnesium	0.387874
Pears	Selenium	0.26424
Pears	Copper	0.827439
Pears	Vitamin E	0.197995
Pears	Potassium	0.582491
Leguminous vegetables and sprouts	Energy	2.32797
Leguminous vegetables and sprouts	Protein	6.24721
Leguminous vegetables and sprouts	Dietary Fiber	7.70884
Leguminous vegetables and sprouts	Vitamin A	5.7183
Leguminous vegetables and sprouts	Thiamin	7.11741
Leguminous vegetables and sprouts	Riboflavin	9.75205
Leguminous vegetables and sprouts	Vitamin C	4.39217
Leguminous vegetables and sprouts	Calcium	8.85668
Leguminous vegetables and sprouts	Iron	6.99949
Leguminous vegetables and sprouts	Zinc	5.81174
Leguminous vegetables and sprouts	Carbohydrates	2.34581
Leguminous vegetables and sprouts	Niacin	4.62524
Leguminous vegetables and sprouts	Phosphorus	5.72726
Leguminous vegetables and sprouts	Magnesium	6.69261
Leguminous vegetables and sprouts	Selenium	4.90524
Leguminous vegetables and sprouts	Copper	6.09158
Leguminous vegetables and sprouts	Vitamin E	1.58438
Leguminous vegetables and sprouts	Potassium	5.76332
Apples	Energy	1.14247
Apples	Protein	0.307862
Apples	Dietary Fiber	2.41253
Apples	Vitamin A	0.408099
Apples	Thiamin	0.683954
Apples	Riboflavin	1.04126
Apples	Vitamin C	0.521074
Apples	Calcium	0.352418
Apples	Iron	0.622798
Apples	Zinc	0.18311
Apples	Carbohydrates	1.70435
Apples	Niacin	0.562616
Apples	Phosphorus	0.300278
Apples	Magnesium	0.428755
Apples	Selenium	0.201442
Apples	Copper	1.28051
Apples	Vitamin E	0.40918
Apples	Potassium	1.25747
Citrus Fruit Total	Energy	1.07055
Citrus Fruit Total	Protein	0.682327
Citrus Fruit Total	Dietary Fiber	1.17347
Citrus Fruit Total	Vitamin A	6.8749
Citrus Fruit Total	Thiamin	1.46757
Citrus Fruit Total	Riboflavin	2.00234
Citrus Fruit Total	Vitamin C	4.62033
Citrus Fruit Total	Calcium	1.88215
Citrus Fruit Total	Iron	0.956309
Citrus Fruit Total	Zinc	0.999662
Citrus Fruit Total	Carbohydrates	1.41349
Citrus Fruit Total	Niacin	0.840162
Citrus Fruit Total	Phosphorus	0.980399
Citrus Fruit Total	Magnesium	1.69742
Citrus Fruit Total	Selenium	0.946326
Citrus Fruit Total	Copper	1.80259
Citrus Fruit Total	Vitamin E	0.407641
Citrus Fruit Total	Potassium	2.36795
Maize	Energy	2.55079
Maize	Protein	2.22747
Maize	Dietary Fiber	0.525982
Maize	Vitamin A	0.0500688
Maize	Thiamin	1.2286
Maize	Riboflavin	1.08167
Maize	Vitamin C	0.223072
Maize	Calcium	0.926734
Maize	Iron	0.435483
Maize	Zinc	0.545813
Maize	Carbohydrates	3.35469
Maize	Niacin	1.25256
Maize	Phosphorus	2.78946
Maize	Magnesium	4.21033
Maize	Selenium	1.51557
Maize	Copper	0.280817
Maize	Vitamin E	0.457506
Maize	Potassium	1.36359
Mushrooms	Energy	0.413418
Mushrooms	Protein	1.58809
Mushrooms	Dietary Fiber	2.15839
Mushrooms	Vitamin A	0.297929
Mushrooms	Thiamin	0.693491
Mushrooms	Riboflavin	8.71017
Mushrooms	Vitamin C	0.0334615
Mushrooms	Calcium	0.592279
Mushrooms	Iron	4.7256
Mushrooms	Zinc	3.41156
Mushrooms	Carbohydrates	0.355715
Mushrooms	Niacin	6.08968
Mushrooms	Phosphorus	2.6682
Mushrooms	Magnesium	1.62808
Mushrooms	Selenium	1.09274
Mushrooms	Copper	4.63702
Mushrooms	Vitamin E	1.88628
Mushrooms	Potassium	2.86131
Stem, leafy and flowering vegetables	Energy	3.67375
Stem, leafy and flowering vegetables	Protein	11.0059
Stem, leafy and flowering vegetables	Dietary Fiber	19.4632
Stem, leafy and flowering vegetables	Vitamin A	51.0628
Stem, leafy and flowering vegetables	Thiamin	8.89129
Stem, leafy and flowering vegetables	Riboflavin	23.6883
Stem, leafy and flowering vegetables	Vitamin C	26.802
Stem, leafy and flowering vegetables	Calcium	44.9662
Stem, leafy and flowering vegetables	Iron	22.5346
Stem, leafy and flowering vegetables	Zinc	14.2824
Stem, leafy and flowering vegetables	Carbohydrates	3.83288
Stem, leafy and flowering vegetables	Niacin	9.32525
Stem, leafy and flowering vegetables	Phosphorus	11.4876
Stem, leafy and flowering vegetables	Magnesium	19.1737
Stem, leafy and flowering vegetables	Selenium	10.3439
Stem, leafy and flowering vegetables	Copper	9.51223
Stem, leafy and flowering vegetables	Vitamin E	3.71112
Stem, leafy and flowering vegetables	Potassium	20.407
Allium vegetables	Energy	0.435219
Allium vegetables	Protein	0.772831
Allium vegetables	Dietary Fiber	1.05602
Allium vegetables	Vitamin A	1.85546
Allium vegetables	Thiamin	0.919788
Allium vegetables	Riboflavin	1.63368
Allium vegetables	Vitamin C	1.25901
Allium vegetables	Calcium	1.85467
Allium vegetables	Iron	1.55411
Allium vegetables	Zinc	0.820826
Allium vegetables	Carbohydrates	0.525327
Allium vegetables	Niacin	0.668341
Allium vegetables	Phosphorus	0.933009
Allium vegetables	Magnesium	0.900448
Allium vegetables	Selenium	1.31838
Allium vegetables	Copper	0.656016
Allium vegetables	Vitamin E	0.200486
Allium vegetables	Potassium	1.23427
Wheat	Calcium	8.01245
Wheat	Carbohydrates	28.2052
Wheat	Copper	16.2682
Wheat	Dietary Fiber	16.8557
Wheat	Energy	23.1417
Wheat	Iron	16.1036
Wheat	Magnesium	12.3437
Wheat	Niacin	19.9048
Wheat	Phosphorus	25.4224
Wheat	Potassium	10.0238
Wheat	Protein	28.7035
Wheat	Riboflavin	11.48
Wheat	Selenium	37.7593
Wheat	Thiamin	27.2879
Wheat	Vitamin A	0
Wheat	Vitamin C	0
Wheat	Vitamin E	2.95491
Wheat	Zinc	16.7078
Rice	Calcium	2.48485
Rice	Carbohydrates	33.1664
Rice	Copper	15.7795
Rice	Dietary Fiber	3.49755
Rice	Energy	25.8227
Rice	Iron	8.27893
Rice	Magnesium	14.0511
Rice	Niacin	21.8727
Rice	Phosphorus	18.758
Rice	Potassium	6.33484
Rice	Protein	21.0024
Rice	Riboflavin	7.20704
Rice	Selenium	21.6679
Rice	Thiamin	19.7876
Rice	Vitamin A	0
Rice	Vitamin C	0
Rice	Vitamin E	1.6352
Rice	Zinc	24.6934
Soybean	Calcium	5.0078
Soybean	Carbohydrates	1.10142
Soybean	Copper	8.12444
Soybean	Dietary Fiber	5.61431
Soybean	Energy	14.2044
Soybean	Iron	6.92851
Soybean	Magnesium	5.64441
Soybean	Niacin	1.5078
Soybean	Phosphorus	5.27804
Soybean	Potassium	5.84019
Soybean	Protein	6.87552
Soybean	Riboflavin	2.65766
Soybean	Selenium	3.16717
Soybean	Thiamin	3.57867
Soybean	Vitamin A	0.468726
Soybean	Vitamin C	0
Soybean	Vitamin E	59.7055
Soybean	Zinc	7.00735
Groundnuts	Calcium	0.580776
Groundnuts	Carbohydrates	0.354084
Groundnuts	Copper	2.61701
Groundnuts	Dietary Fiber	1.02375
Groundnuts	Energy	4.00744
Groundnuts	Iron	1.31261
Groundnuts	Magnesium	2.52889
Groundnuts	Niacin	6.60454
Groundnuts	Phosphorus	1.90214
Groundnuts	Potassium	1.16831
Groundnuts	Protein	2.50355
Groundnuts	Riboflavin	0.887727
Groundnuts	Selenium	1.04101
Groundnuts	Thiamin	3.22951
Groundnuts	Vitamin A	0.0401453
Groundnuts	Vitamin C	0.0455633
Groundnuts	Vitamin E	7.18268
Groundnuts	Zinc	1.77144
Sesame seed	Calcium	1.20697
Sesame seed	Carbohydrates	0.0604901
Sesame seed	Copper	0.574951
Sesame seed	Dietary Fiber	0.336459
Sesame seed	Energy	0.434543
Sesame seed	Iron	0.82894
Sesame seed	Magnesium	0.529405
Sesame seed	Niacin	0.276173
Sesame seed	Phosphorus	0.411115
Sesame seed	Potassium	0.0930823
Sesame seed	Protein	0.269383
Sesame seed	Riboflavin	0.243824
Sesame seed	Selenium	0.168522
Sesame seed	Thiamin	0.36382
Sesame seed	Vitamin A	0
Sesame seed	Vitamin C	0
Sesame seed	Vitamin E	1.54825
Sesame seed	Zinc	0.481868
