# Supplementary material for: Nutrient coverage of China’s plant-based food supply can be improved with food system adjustments
Source: Nat Food. 2026 May 1;7(5):452–63. doi: 10.1038/s43016-026-01349-6 (PMC13212153; doi:10.1038/s43016-026-01349-6)
Supplement: Supplementary file 6 — Source data for Fig. 3. [file 43016_2026_1349_MOESM6_ESM.xlsx]

## Sheet: Figure3a
Nutrient	Plant-based	Increase from plant-based	Animal-based
Calcium	0.720894	0.171912	0.111592
Carbohydrates	2.98739	0.544576	0.0410848
Copper	4.46815	0.859659	0.321429
Dietary Fiber	1.29014	0.336378	0
Energy	0.978654	0.153696	0.146287
Iron	2.09584	0.483895	0.287072
Magnesium	1.64537	0.430965	0.108966
Niacin	1.56604	0.41575	0.374398
Phosphorus	1.90649	0.507338	0.403981
Potassium	1.58677	0.362549	0.166712
Protein	1.15927	0.219274	0.402729
Riboflavin	0.845354	0.190112	0.269231
Selenium	0.484896	0.0969495	0.384977
Thiamin	1.27472	0.311314	0.209524
Vitamin A	0.918734	0.227384	0.347498
Vitamin C	3.31729	0.742459	0.00717523
Vitamin E	4.33734	0.4249	0.102795
Zinc	1.28355	0.276432	0.326059

## Sheet: Figure3b
Nutrient	Plant-based	Increase from plant-based	Animal-based
Calcium	0.583343	0.13911	0.0902997
Carbohydrates	2.8302	0.515923	0.0389231
Copper	3.33622	0.641878	0.24
Dietary Fiber	1.13569	0.296107	0
Energy	0.978654	0.153696	0.146287
Iron	1.56704	0.361804	0.214641
Magnesium	1.3886	0.363711	0.0919615
Niacin	1.28931	0.342286	0.308241
Phosphorus	1.59201	0.42365	0.337342
Potassium	1.58677	0.362549	0.166712
Protein	1.04371	0.197416	0.362583
Riboflavin	0.714771	0.160745	0.227642
Selenium	0.403735	0.0807224	0.32054
Thiamin	1.0794	0.263612	0.177419
Vitamin A	0.640488	0.158519	0.242255
Vitamin C	2.81634	0.630341	0.0060917
Vitamin E	3.48306	0.341213	0.0825489
Zinc	1.0592	0.228115	0.269068

## Sheet: Figure3c
Nutrient	Plant-based	Increase from plant-based	Animal-based
Calcium	0.720894	0.238069	0.102503
Carbohydrates	2.98739	1.16759	0.0320721
Copper	4.46815	1.24621	0.25
Dietary Fiber	1.29014	0.442718	0
Energy	0.978654	0.321567	0.102788
Iron	2.09584	0.653598	0.206274
Magnesium	1.64537	0.869744	0.0818402
Niacin	1.56604	0.571861	0.231954
Phosphorus	1.90649	0.888343	0.297742
Potassium	1.58677	0.561898	0.121964
Protein	1.15927	0.422953	0.313255
Riboflavin	0.845354	0.269744	0.201923
Selenium	0.484896	0.160083	0.313914
Thiamin	1.27472	0.45774	0.104762
Vitamin A	0.918734	0.249527	0.255058
Vitamin C	3.31729	0.858952	0.00390232
Vitamin E	4.33734	0.720992	0.0901713
Zinc	1.28355	0.372464	0.227214

## Sheet: Figure3d
Nutrient	Plant-based	Increase from plant-based	Animal-based
Calcium	0.583343	0.192644	0.082945
Carbohydrates	2.8302	1.10616	0.0303846
Copper	3.33622	0.930505	0.186667
Dietary Fiber	1.13569	0.389716	0
Energy	0.978654	0.321567	0.102788
Iron	1.56704	0.488689	0.154229
Magnesium	1.3886	0.734016	0.0690687
Niacin	1.28931	0.470811	0.190967
Phosphorus	1.59201	0.741805	0.248627
Potassium	1.58677	0.561898	0.121964
Protein	1.04371	0.380791	0.282029
Riboflavin	0.714771	0.228076	0.170732
Selenium	0.403735	0.133288	0.261372
Thiamin	1.0794	0.387602	0.0887097
Vitamin A	0.640488	0.173956	0.177812
Vitamin C	2.81634	0.729241	0.00331303
Vitamin E	3.48306	0.578987	0.0724113
Zinc	1.0592	0.307362	0.1875
