# Supplementary material for: Nutrient coverage of China’s plant-based food supply can be improved with food system adjustments
Source: Nat Food. 2026 May 1;7(5):452–63. doi: 10.1038/s43016-026-01349-6 (PMC13212153; doi:10.1038/s43016-026-01349-6)
Supplement: Supplementary file 7 — Source data for Fig. 4. [file 43016_2026_1349_MOESM7_ESM.xlsx]

## Sheet: Figure4a
Nutrient	Year	Coverage	Source diversity	Classification
Calcium	2018	1.1796	8.8857	Medium
Carbohydrates	2018	6.3611	7.3038	High
Copper	2018	6.8061	15.7874	High
Dietary Fiber	2018	2.0916	12.2705	High
Energy	2018	1.7591	8.8813	High
Iron	2018	3.1779	13.5228	High
Magnesium	2018	4.058	8.8369	High
Niacin	2018	2.9314	11.368	High
Phosphorus	2018	4.1232	9.6215	High
Potassium	2018	2.8201	13.5749	High
Protein	2018	2.3076	9.5907	High
Riboflavin	2018	1.402	13.2316	High
Selenium	2018	0.8673	9.1272	Low
Thiamin	2018	2.3085	11.5104	High
Vitamin A	2018	1.272	5.1003	Medium
Vitamin C	2018	4.6368	7.6403	High
Vitamin E	2018	3.349	13.7342	High
Zinc	2018	1.9578	12.1256	High

## Sheet: Figure4b
Nutrient	Year	Coverage	Source diversity	Classification
Calcium	2018	0.9545	8.8857	Medium
Carbohydrates	2018	6.0264	7.3038	High
Copper	2018	5.0819	15.7874	High
Dietary Fiber	2018	1.8412	12.2705	High
Energy	2018	1.7591	8.8813	High
Iron	2018	2.3761	13.5228	High
Magnesium	2018	3.4247	8.8369	High
Niacin	2018	2.4134	11.368	High
Phosphorus	2018	3.443	9.6215	High
Potassium	2018	2.8201	13.5749	High
Protein	2018	2.0775	9.5907	High
Riboflavin	2018	1.1854	13.2316	High
Selenium	2018	0.7221	9.1272	Low
Thiamin	2018	1.9548	11.5104	High
Vitamin A	2018	0.8867	5.1003	Medium
Vitamin C	2018	3.9366	7.6403	High
Vitamin E	2018	2.6894	13.7342	High
Zinc	2018	1.6156	12.1256	High
