# Supplementary material for: Nutrient coverage of China’s plant-based food supply can be improved with food system adjustments
Source: Nat Food. 2026 May 1;7(5):452–63. doi: 10.1038/s43016-026-01349-6 (PMC13212153; doi:10.1038/s43016-026-01349-6)
Supplement: Supplementary file 8 — Source data for Fig. 5. [file 43016_2026_1349_MOESM8_ESM.xlsx]

## Sheet: Sheet1
Province	Nutrient	Coverage-EAR	Coverage-RNI	Source diversity
Anhui	Calcium	0.93916	0.757488	7.9775
Anhui	Carbohydrates	7.34505	6.90604	4.5761
Anhui	Copper	7.45851	5.66847	7.8008
Anhui	Dietary Fiber	2.21982	1.9438	7.0437
Anhui	Energy	2.03061	2.03061	5.4975
Anhui	Iron	3.55319	2.65767	7.6884
Anhui	Magnesium	3.33198	2.81298	8.0238
Anhui	Niacin	3.33789	2.76258	6.3862
Anhui	Phosphorus	4.57959	3.82305	6.0232
Anhui	Potassium	2.30103	2.30103	9.8289
Anhui	Protein	2.73628	2.50846	5.726
Anhui	Riboflavin	1.23872	1.04891	9.6123
Anhui	Selenium	1.19419	0.995197	4.5107
Anhui	Thiamin	2.86905	2.41	5.5232
Anhui	Vitamin A	0.787348	0.548554	4.3329
Anhui	Vitamin C	2.58124	2.19065	5.8139
Anhui	Vitamin E	3.21261	2.58017	9.6365
Anhui	Zinc	2.36698	1.95511	6.4224
Beijing	Calcium	0.10647	0.0858028	5.7455
Beijing	Carbohydrates	0.346318	0.323035	6.4437
Beijing	Copper	0.436713	0.328953	10.7064
Beijing	Dietary Fiber	0.177277	0.153089	8.7289
Beijing	Energy	0.0864028	0.0864028	7.0231
Beijing	Iron	0.247525	0.185508	8.9568
Beijing	Magnesium	0.260236	0.220131	6.6141
Beijing	Niacin	0.156866	0.129905	9.8519
Beijing	Phosphorus	0.227176	0.18955	7.8664
Beijing	Potassium	0.210349	0.210349	9.3613
Beijing	Protein	0.118176	0.108326	7.9134
Beijing	Riboflavin	0.122909	0.104375	9.3574
Beijing	Selenium	0.0432283	0.0360211	8.7798
Beijing	Thiamin	0.116641	0.0982721	10.2348
Beijing	Vitamin A	0.138477	0.0962463	4.18
Beijing	Vitamin C	0.594049	0.504527	5.2193
Beijing	Vitamin E	0.176024	0.141063	10.0466
Beijing	Zinc	0.117008	0.0966014	9.4125
Chongqing	Calcium	1.3005	1.04862	7.5906
Chongqing	Carbohydrates	5.28344	4.95952	8.2603
Chongqing	Copper	7.18088	5.38566	12.3617
Chongqing	Dietary Fiber	2.04818	1.79917	10.6225
Chongqing	Energy	1.42866	1.42866	9.9128
Chongqing	Iron	3.35979	2.51489	11.6703
Chongqing	Magnesium	3.3914	2.86384	10.6887
Chongqing	Niacin	2.65987	2.1993	10.9035
Chongqing	Phosphorus	3.29921	2.75421	11.3094
Chongqing	Potassium	3.29778	3.29778	10.57
Chongqing	Protein	1.73706	1.59207	11.3827
Chongqing	Riboflavin	1.46791	1.24299	11.3348
Chongqing	Selenium	0.647943	0.539971	11.0542
Chongqing	Thiamin	2.13118	1.79019	10.7161
Chongqing	Vitamin A	1.78818	1.24498	5.4361
Chongqing	Vitamin C	7.03183	5.96908	6.8938
Chongqing	Vitamin E	3.07866	2.46991	11.7137
Chongqing	Zinc	1.83374	1.51433	11.3121
Fujian	Calcium	0.682835	0.550776	6.3457
Fujian	Carbohydrates	2.07138	1.94407	8.3308
Fujian	Copper	3.61543	2.71157	12.2476
Fujian	Dietary Fiber	1.07854	0.933319	9.4252
Fujian	Energy	0.546903	0.546903	9.3004
Fujian	Iron	1.68633	1.26227	9.6868
Fujian	Magnesium	1.40419	1.18634	11.331
Fujian	Niacin	1.29147	1.06979	10.3174
Fujian	Phosphorus	1.36629	1.14017	10.805
Fujian	Potassium	1.44485	1.44485	11.7017
Fujian	Protein	0.73461	0.673522	10.4462
Fujian	Riboflavin	0.771786	0.654474	10.4474
Fujian	Selenium	0.298321	0.248592	9.42
Fujian	Thiamin	0.933789	0.785569	10.7107
Fujian	Vitamin A	1.09816	0.764797	5.2412
Fujian	Vitamin C	4.1147	3.49285	6.9447
Fujian	Vitamin E	1.16386	0.933889	11.5889
Fujian	Zinc	0.96153	0.793612	9.5015
Gansu	Calcium	1.14972	0.927346	7.8972
Gansu	Carbohydrates	6.88517	6.46729	5.8387
Gansu	Copper	7.07412	5.37633	11.5554
Gansu	Dietary Fiber	2.32183	2.02674	10.3642
Gansu	Energy	1.85934	1.85934	7.2566
Gansu	Iron	3.48651	2.60911	11.8974
Gansu	Magnesium	4.42471	3.73697	6.4066
Gansu	Niacin	2.91238	2.40969	7.9421
Gansu	Phosphorus	4.28941	3.58011	7.3139
Gansu	Potassium	3.79181	3.79181	7.6774
Gansu	Protein	2.36388	2.16678	7.3473
Gansu	Riboflavin	1.43743	1.21718	10.993
Gansu	Selenium	0.839832	0.699884	7.478
Gansu	Thiamin	2.55003	2.14203	7.5584
Gansu	Vitamin A	1.15458	0.804108	4.3801
Gansu	Vitamin C	5.06652	4.30024	6.1532
Gansu	Vitamin E	3.53547	2.83742	12.613
Gansu	Zinc	1.78432	1.4723	10.3735
Guangdong	Calcium	0.508731	0.410388	6.1935
Guangdong	Carbohydrates	1.67946	1.57649	7.7988
Guangdong	Copper	2.88135	2.16101	11.4466
Guangdong	Dietary Fiber	0.841208	0.721943	9.1611
Guangdong	Energy	0.456925	0.456925	8.6949
Guangdong	Iron	1.28764	0.962879	9.3648
Guangdong	Magnesium	1.18674	1.0027	11.0417
Guangdong	Niacin	1.17014	0.969306	9.1129
Guangdong	Phosphorus	1.10381	0.921042	10.2715
Guangdong	Potassium	1.11149	1.11149	11.71
Guangdong	Protein	0.611223	0.560619	9.6955
Guangdong	Riboflavin	0.603309	0.511606	10.456
Guangdong	Selenium	0.246199	0.205137	8.8753
Guangdong	Thiamin	0.756427	0.636359	9.7235
Guangdong	Vitamin A	0.773892	0.539182	5.0882
Guangdong	Vitamin C	3.09377	2.62592	6.3498
Guangdong	Vitamin E	1.00096	0.803035	9.8282
Guangdong	Zinc	0.776652	0.641338	8.8853
Guangxi	Calcium	1.26016	1.01703	6.8313
Guangxi	Carbohydrates	4.36048	4.11293	8.5778
Guangxi	Copper	6.72944	5.09255	13.0554
Guangxi	Dietary Fiber	1.99871	1.75019	9.9295
Guangxi	Energy	1.17633	1.17633	9.5806
Guangxi	Iron	3.1411	2.35002	10.4732
Guangxi	Magnesium	3.16681	2.67234	11.582
Guangxi	Niacin	2.60007	2.15257	10.5474
Guangxi	Phosphorus	2.87403	2.399	11.0762
Guangxi	Potassium	2.72675	2.72675	12.7691
Guangxi	Protein	1.56222	1.43236	10.6878
Guangxi	Riboflavin	1.50819	1.27521	11.4888
Guangxi	Selenium	0.622442	0.518646	9.9401
Guangxi	Thiamin	1.79531	1.50575	11.1364
Guangxi	Vitamin A	2.04015	1.42275	5.1856
Guangxi	Vitamin C	7.34911	6.23595	6.8518
Guangxi	Vitamin E	2.38022	1.91277	12.5119
Guangxi	Zinc	1.87175	1.5476	9.7842
Guizhou	Calcium	1.2946	1.04478	6.6001
Guizhou	Carbohydrates	4.61088	4.35089	9.3494
Guizhou	Copper	6.79115	5.13925	13.588
Guizhou	Dietary Fiber	2.19856	1.92991	9.7449
Guizhou	Energy	1.31776	1.31776	11.1594
Guizhou	Iron	3.44707	2.57701	11.4519
Guizhou	Magnesium	3.44875	2.90968	10.2614
Guizhou	Niacin	2.74026	2.26788	10.0864
Guizhou	Phosphorus	3.24806	2.71156	11.5696
Guizhou	Potassium	3.61746	3.61746	8.5616
Guizhou	Protein	1.77256	1.62538	11.0283
Guizhou	Riboflavin	1.47631	1.24826	10.7818
Guizhou	Selenium	0.609996	0.508257	11.791
Guizhou	Thiamin	2.15492	1.80735	10.0214
Guizhou	Vitamin A	1.73231	1.20823	4.3415
Guizhou	Vitamin C	7.04492	5.97732	6.504
Guizhou	Vitamin E	3.53552	2.84018	9.7446
Guizhou	Zinc	1.87121	1.54518	11.2816
Hainan	Calcium	1.02529	0.827328	5.6019
Hainan	Carbohydrates	3.17262	2.98471	7.3239
Hainan	Copper	5.88398	4.47183	9.9902
Hainan	Dietary Fiber	1.76654	1.53827	7.925
Hainan	Energy	0.834153	0.834153	8.1671
Hainan	Iron	2.5889	1.9374	8.79
Hainan	Magnesium	2.27471	1.921	9.5792
Hainan	Niacin	2.04543	1.694	9.5484
Hainan	Phosphorus	1.99598	1.66565	9.6
Hainan	Potassium	2.29833	2.29833	9.5591
Hainan	Protein	1.08121	0.991141	9.2646
Hainan	Riboflavin	1.28914	1.09161	9.31
Hainan	Selenium	0.461532	0.384569	8.7785
Hainan	Thiamin	1.33123	1.11823	9.1746
Hainan	Vitamin A	1.5008	1.04571	4.7608
Hainan	Vitamin C	7.27278	6.17239	5.1793
Hainan	Vitamin E	1.79921	1.44426	9.3868
Hainan	Zinc	1.49248	1.23353	8.6142
Hebei	Calcium	1.45281	1.17182	7.0699
Hebei	Carbohydrates	7.62154	7.16542	5.3403
Hebei	Copper	7.3613	5.59459	11.9915
Hebei	Dietary Fiber	2.73497	2.40079	9.2954
Hebei	Energy	2.02077	2.02077	6.0585
Hebei	Iron	4.08655	3.05663	9.6854
Hebei	Magnesium	4.77194	4.02895	6.5555
Hebei	Niacin	3.34803	2.77271	9.0644
Hebei	Phosphorus	4.98756	4.16341	6.8985
Hebei	Potassium	3.31079	3.31079	10.7043
Hebei	Protein	2.74955	2.52034	6.75
Hebei	Riboflavin	1.74449	1.47719	10.3327
Hebei	Selenium	1.06949	0.891338	6.0731
Hebei	Thiamin	2.74613	2.30675	8.2389
Hebei	Vitamin A	1.57271	1.09547	4.101
Hebei	Vitamin C	5.61636	4.76679	6.5932
Hebei	Vitamin E	3.10393	2.49111	11.963
Hebei	Zinc	2.11848	1.75053	9.4851
Heilongjiang	Calcium	2.39578	1.9306	3.9012
Heilongjiang	Carbohydrates	22.2917	20.7947	2.7641
Heilongjiang	Copper	17.0671	12.8557	4.0703
Heilongjiang	Dietary Fiber	4.41326	3.80323	4.0516
Heilongjiang	Energy	5.86003	5.86003	3.1622
Heilongjiang	Iron	6.73319	5.04002	4.968
Heilongjiang	Magnesium	14.9662	12.6585	3.082
Heilongjiang	Niacin	6.49062	5.37591	4.2283
Heilongjiang	Phosphorus	13.7651	11.4859	3.5789
Heilongjiang	Potassium	7.69487	7.69487	4.1463
Heilongjiang	Protein	8.01248	7.34558	3.6796
Heilongjiang	Riboflavin	2.71932	2.29108	4.7014
Heilongjiang	Selenium	2.36604	1.97183	4.0175
Heilongjiang	Thiamin	5.98707	5.04422	4.453
Heilongjiang	Vitamin A	0.589584	0.409873	5.8744
Heilongjiang	Vitamin C	2.49639	2.12011	5.3321
Heilongjiang	Vitamin E	10.4559	8.37919	2.9251
Heilongjiang	Zinc	4.92845	4.06825	4.427
Henan	Calcium	1.82745	1.47467	7.9444
Henan	Carbohydrates	10.0721	9.49569	4.8588
Henan	Copper	11.3865	8.61683	9.1721
Henan	Dietary Fiber	3.766	3.31514	7.8422
Henan	Energy	2.89685	2.89685	5.8006
Henan	Iron	5.69803	4.26198	8.5677
Henan	Magnesium	6.01399	5.07505	7.6563
Henan	Niacin	5.77532	4.77894	6.7619
Henan	Phosphorus	7.1004	5.92712	6.5629
Henan	Potassium	4.08156	4.08156	10.3024
Henan	Protein	4.19962	3.84978	6.183
Henan	Riboflavin	2.28321	1.93052	10.1892
Henan	Selenium	1.66762	1.38943	4.9106
Henan	Thiamin	4.37963	3.67324	6.3501
Henan	Vitamin A	1.80332	1.25708	4.3568
Henan	Vitamin C	5.86339	4.97509	5.9544
Henan	Vitamin E	5.35693	4.30329	9.47
Henan	Zinc	3.2388	2.67553	8.0235
Hubei	Calcium	1.28008	1.03212	7.6886
Hubei	Carbohydrates	5.74507	5.38446	6.4831
Hubei	Copper	7.27135	5.45352	12.1658
Hubei	Dietary Fiber	2.12281	1.844	10.2489
Hubei	Energy	1.67213	1.67213	8.3458
Hubei	Iron	3.68869	2.76176	11.4602
Hubei	Magnesium	3.33293	2.81593	10.6982
Hubei	Niacin	3.21344	2.65887	9.1239
Hubei	Phosphorus	3.679	3.07058	9.843
Hubei	Potassium	2.66086	2.66086	12.4698
Hubei	Protein	2.07342	1.90063	9.3721
Hubei	Riboflavin	1.44216	1.22295	11.4277
Hubei	Selenium	0.856464	0.71372	7.738
Hubei	Thiamin	2.36645	1.99082	9.4747
Hubei	Vitamin A	1.6977	1.18183	4.6882
Hubei	Vitamin C	5.25947	4.46536	6.1732
Hubei	Vitamin E	4.33163	3.4769	8.7401
Hubei	Zinc	2.32024	1.91589	8.8588
Hunan	Calcium	0.982108	0.792263	6.5128
Hunan	Carbohydrates	4.73439	4.45542	4.2576
Hunan	Copper	5.83599	4.35754	9.1422
Hunan	Dietary Fiber	1.51689	1.33435	8.6575
Hunan	Energy	1.36111	1.36111	5.5168
Hunan	Iron	2.8211	2.11167	9.5699
Hunan	Magnesium	2.65208	2.23867	8.3395
Hunan	Niacin	2.4966	2.06492	6.302
Hunan	Phosphorus	2.83141	2.3636	7.0788
Hunan	Potassium	2.05885	2.05885	10.8072
Hunan	Protein	1.55322	1.42381	6.6775
Hunan	Riboflavin	1.15531	0.968967	9.7519
Hunan	Selenium	0.660321	0.550326	5.3748
Hunan	Thiamin	1.79612	1.52091	6.5034
Hunan	Vitamin A	1.45828	1.01603	4.8057
Hunan	Vitamin C	4.42057	3.75155	6.0025
Hunan	Vitamin E	3.23987	2.60024	7.0666
Hunan	Zinc	1.96892	1.62586	6.0216
Inner Mongolia	Calcium	2.19658	1.77099	6.3239
Inner Mongolia	Carbohydrates	19.0144	17.7843	3.0119
Inner Mongolia	Copper	12.4845	9.40394	10.3216
Inner Mongolia	Dietary Fiber	3.75965	3.24332	8.5656
Inner Mongolia	Energy	5.18628	5.18628	4.1884
Inner Mongolia	Iron	6.1354	4.59368	11.4037
Inner Mongolia	Magnesium	13.4417	11.3647	3.4523
Inner Mongolia	Niacin	5.29959	4.39073	6.3195
Inner Mongolia	Phosphorus	11.6795	9.74506	4.3935
Inner Mongolia	Potassium	6.95899	6.95899	6.234
Inner Mongolia	Protein	6.27923	5.75614	4.7319
Inner Mongolia	Riboflavin	2.64673	2.22661	7.1871
Inner Mongolia	Selenium	1.87884	1.56576	5.597
Inner Mongolia	Thiamin	4.9187	4.17699	6.929
Inner Mongolia	Vitamin A	1.03406	0.7194	5.4717
Inner Mongolia	Vitamin C	4.74596	4.03021	6.1396
Inner Mongolia	Vitamin E	11.0831	8.88976	7.0062
Inner Mongolia	Zinc	3.34119	2.76072	9.8257
Jiangsu	Calcium	1.26365	1.01852	6.2464
Jiangsu	Carbohydrates	5.64562	5.283	5.7746
Jiangsu	Copper	7.05458	5.38376	9.9423
Jiangsu	Dietary Fiber	2.34517	2.04069	7.9538
Jiangsu	Energy	1.50701	1.50701	6.5854
Jiangsu	Iron	3.88016	2.90511	9.0395
Jiangsu	Magnesium	2.93138	2.47717	9.6831
Jiangsu	Niacin	2.93136	2.42587	7.971
Jiangsu	Phosphorus	3.71683	3.10233	7.9244
Jiangsu	Potassium	2.43669	2.43669	10.1941
Jiangsu	Protein	2.14361	1.96507	7.4007
Jiangsu	Riboflavin	1.45792	1.22651	9.6392
Jiangsu	Selenium	0.955623	0.796325	6.106
Jiangsu	Thiamin	2.3518	1.9785	7.1333
Jiangsu	Vitamin A	1.55617	1.08272	3.7534
Jiangsu	Vitamin C	4.64937	3.94764	4.5957
Jiangsu	Vitamin E	2.49651	2.00176	11.7827
Jiangsu	Zinc	2.26401	1.86986	7.8097
Jiangxi	Calcium	0.678333	0.547372	7.7112
Jiangxi	Carbohydrates	4.56808	4.30208	2.8013
Jiangxi	Copper	5.35314	3.99701	7.4512
Jiangxi	Dietary Fiber	1.12203	0.980799	9.5192
Jiangxi	Energy	1.28363	1.28363	3.7617
Jiangxi	Iron	2.17161	1.62471	9.0351
Jiangxi	Magnesium	2.23627	1.88781	6.6921
Jiangxi	Niacin	2.47479	2.04987	4.7584
Jiangxi	Phosphorus	2.5619	2.13825	5.1195
Jiangxi	Potassium	1.60608	1.60608	10.3991
Jiangxi	Protein	1.45745	1.33613	4.9435
Jiangxi	Riboflavin	0.858466	0.720004	9.7089
Jiangxi	Selenium	0.629628	0.524709	3.7637
Jiangxi	Thiamin	1.75742	1.48814	4.919
Jiangxi	Vitamin A	0.983763	0.685694	5.1046
Jiangxi	Vitamin C	2.97838	2.52738	6.4017
Jiangxi	Vitamin E	2.36778	1.90204	8.8551
Jiangxi	Zinc	1.84682	1.52572	4.5695
Jilin	Calcium	1.37817	1.1108	3.9217
Jilin	Carbohydrates	17.2474	16.1157	2.1186
Jilin	Copper	6.77766	5.10525	8.6086
Jilin	Dietary Fiber	2.00566	1.7368	6.522
Jilin	Energy	4.37273	4.37273	2.5016
Jilin	Iron	3.30758	2.47523	7.6905
Jilin	Magnesium	11.4728	9.69996	2.3886
Jilin	Niacin	4.94404	4.09162	4.3637
Jilin	Phosphorus	9.54354	7.96405	2.8512
Jilin	Potassium	4.45424	4.45424	4.1088
Jilin	Protein	4.89383	4.48558	3.1758
Jilin	Riboflavin	1.85449	1.57484	4.279
Jilin	Selenium	1.46246	1.21876	3.3711
Jilin	Thiamin	3.75377	3.16262	4.5915
Jilin	Vitamin A	0.452605	0.314767	5.7366
Jilin	Vitamin C	2.34753	1.99341	5.5177
Jilin	Vitamin E	5.03528	4.03875	4.8796
Jilin	Zinc	2.37935	1.96395	6.2345
Liaoning	Calcium	1.03989	0.837768	6.3421
Liaoning	Carbohydrates	7.24548	6.75613	3.5162
Liaoning	Copper	4.58	3.44987	14.6777
Liaoning	Dietary Fiber	1.62313	1.40701	10.7145
Liaoning	Energy	1.84128	1.84128	4.0643
Liaoning	Iron	2.43518	1.82326	11.4317
Liaoning	Magnesium	5.00166	4.22983	4.067
Liaoning	Niacin	2.64417	2.18693	7.7162
Liaoning	Phosphorus	4.17974	3.48833	4.8454
Liaoning	Potassium	2.57202	2.57202	8.5645
Liaoning	Protein	2.14996	1.97074	5.1982
Liaoning	Riboflavin	1.26399	1.06493	9.075
Liaoning	Selenium	0.677923	0.564994	5.9539
Liaoning	Thiamin	1.88285	1.58634	8.3196
Liaoning	Vitamin A	0.979593	0.680854	4.4628
Liaoning	Vitamin C	3.74373	3.17975	7.2259
Liaoning	Vitamin E	2.59346	2.07728	8.3738
Liaoning	Zinc	1.42034	1.17193	10.3998
Ningxia	Calcium	1.6265	1.31253	6.5417
Ningxia	Carbohydrates	8.50284	8.0064	5.5736
Ningxia	Copper	7.69993	5.74928	12.6559
Ningxia	Dietary Fiber	2.61748	2.29846	9.5498
Ningxia	Energy	2.21549	2.21549	6.3511
Ningxia	Iron	4.19203	3.13558	11.1055
Ningxia	Magnesium	5.9963	5.06258	5.9054
Ningxia	Niacin	3.4825	2.8836	9.4342
Ningxia	Phosphorus	5.3414	4.45785	7.1478
Ningxia	Potassium	4.28015	4.28015	8.8332
Ningxia	Protein	2.82307	2.5871	7.4286
Ningxia	Riboflavin	1.96884	1.66471	10.026
Ningxia	Selenium	0.974057	0.811685	8.351
Ningxia	Thiamin	2.78211	2.35582	9.3136
Ningxia	Vitamin A	1.89567	1.32077	4.1483
Ningxia	Vitamin C	6.87815	5.83667	6.2424
Ningxia	Vitamin E	3.31254	2.65953	11.5206
Ningxia	Zinc	2.26141	1.8677	11.0585
Qinghai	Calcium	0.535137	0.43186	6.9033
Qinghai	Carbohydrates	2.66807	2.51106	5.3861
Qinghai	Copper	4.46918	3.33699	7.5289
Qinghai	Dietary Fiber	1.19302	1.03561	7.3441
Qinghai	Energy	0.88344	0.88344	6.5393
Qinghai	Iron	2.04054	1.52628	9.1024
Qinghai	Magnesium	1.65023	1.39355	7.101
Qinghai	Niacin	1.5391	1.27487	5.6518
Qinghai	Phosphorus	1.86045	1.55251	6.979
Qinghai	Potassium	2.02422	2.02422	4.7017
Qinghai	Protein	1.07771	0.987937	6.3725
Qinghai	Riboflavin	0.647535	0.548316	8.6779
Qinghai	Selenium	0.407267	0.339413	6.1448
Qinghai	Thiamin	1.40303	1.17854	5.0986
Qinghai	Vitamin A	0.563199	0.39252	3.6421
Qinghai	Vitamin C	2.68954	2.28241	4.0386
Qinghai	Vitamin E	3.40294	2.73307	3.5006
Qinghai	Zinc	1.00884	0.833298	7.9638
Shaanxi	Calcium	1.05213	0.848299	8.9462
Shaanxi	Carbohydrates	5.63713	5.27852	8.1533
Shaanxi	Copper	6.27652	4.70739	15.5651
Shaanxi	Dietary Fiber	2.27066	1.9738	11.6862
Shaanxi	Energy	1.47114	1.47114	9.5022
Shaanxi	Iron	3.05295	2.28524	13.4527
Shaanxi	Magnesium	3.29207	2.7824	9.1072
Shaanxi	Niacin	2.29389	1.90013	12.121
Shaanxi	Phosphorus	3.33125	2.77996	9.5687
Shaanxi	Potassium	2.76682	2.76682	13.0485
Shaanxi	Protein	1.84132	1.68745	9.3116
Shaanxi	Riboflavin	1.33093	1.12863	13.2817
Shaanxi	Selenium	0.694993	0.57914	8.642
Shaanxi	Thiamin	1.96762	1.6553	11.5464
Shaanxi	Vitamin A	1.15775	0.805537	5.2392
Shaanxi	Vitamin C	5.12012	4.34734	7.831
Shaanxi	Vitamin E	2.81462	2.25564	14.6987
Shaanxi	Zinc	1.5361	1.26888	12.9345
Shandong	Calcium	1.69842	1.36957	6.7833
Shandong	Carbohydrates	8.40801	7.90094	4.9797
Shandong	Copper	8.62545	6.55535	9.8054
Shandong	Dietary Fiber	3.23838	2.8537	8.3526
Shandong	Energy	2.28523	2.28523	5.6253
Shandong	Iron	4.77206	3.56935	8.4184
Shandong	Magnesium	5.24527	4.42803	6.5126
Shandong	Niacin	4.21171	3.48347	7.7909
Shandong	Phosphorus	5.66049	4.72591	6.4571
Shandong	Potassium	3.6405	3.6405	10.0258
Shandong	Protein	3.20115	2.93411	6.2825
Shandong	Riboflavin	2.05453	1.73973	9.9069
Shandong	Selenium	1.25121	1.04267	5.3919
Shandong	Thiamin	3.21837	2.70343	7.0114
Shandong	Vitamin A	1.90146	1.32425	4.2202
Shandong	Vitamin C	6.46179	5.48451	6.0159
Shandong	Vitamin E	3.77038	3.02704	9.4031
Shandong	Zinc	2.49781	2.06398	8.203
Shanghai	Calcium	0.187562	0.1511	4.6917
Shanghai	Carbohydrates	0.558741	0.520832	5.722
Shanghai	Copper	0.843119	0.635077	9.1628
Shanghai	Dietary Fiber	0.293603	0.253019	6.9872
Shanghai	Energy	0.143191	0.143191	6.1405
Shanghai	Iron	0.494862	0.370782	7.899
Shanghai	Magnesium	0.348663	0.294871	7.7025
Shanghai	Niacin	0.331319	0.274204	7.2424
Shanghai	Phosphorus	0.378345	0.315754	7.6933
Shanghai	Potassium	0.322672	0.322672	8.3025
Shanghai	Protein	0.205821	0.188687	7.1621
Shanghai	Riboflavin	0.202077	0.170254	8.1266
Shanghai	Selenium	0.0910902	0.0759007	6.6671
Shanghai	Thiamin	0.23765	0.202096	7.429
Shanghai	Vitamin A	0.273439	0.19009	3.9424
Shanghai	Vitamin C	0.825375	0.700994	4.8549
Shanghai	Vitamin E	0.263782	0.2115	8.8727
Shanghai	Zinc	0.275715	0.227605	7.008
Shanxi	Calcium	0.721968	0.582228	8.245
Shanxi	Carbohydrates	5.69008	5.33423	4.4811
Shanxi	Copper	4.33114	3.24836	14.631
Shanxi	Dietary Fiber	1.41802	1.22964	12.133
Shanxi	Energy	1.43981	1.43981	5.026
Shanxi	Iron	2.08767	1.56192	13.2
Shanxi	Magnesium	3.59213	3.03529	4.4338
Shanxi	Niacin	1.70224	1.41005	8.2369
Shanxi	Phosphorus	3.28027	2.73738	5.5897
Shanxi	Potassium	2.06587	2.06587	9.6453
Shanxi	Protein	1.7273	1.58346	5.9257
Shanxi	Riboflavin	0.942822	0.799513	10.493
Shanxi	Selenium	0.603867	0.50324	6.6344
Shanxi	Thiamin	1.55542	1.30853	8.7552
Shanxi	Vitamin A	0.553153	0.385063	5.3592
Shanxi	Vitamin C	2.8475	2.41725	7.1891
Shanxi	Vitamin E	1.99644	1.60222	11.3534
Shanxi	Zinc	1.08754	0.898552	11.5511
Sichuan	Calcium	1.17425	0.946714	8.6716
Sichuan	Carbohydrates	5.81282	5.45332	8.3513
Sichuan	Copper	6.99202	5.24401	15.1535
Sichuan	Dietary Fiber	1.99909	1.75852	12.6057
Sichuan	Energy	1.66404	1.66404	10.2565
Sichuan	Iron	3.26577	2.44451	13.8958
Sichuan	Magnesium	3.6841	3.11134	10.1051
Sichuan	Niacin	2.8001	2.31525	11.6252
Sichuan	Phosphorus	3.62883	3.02939	11.2746
Sichuan	Potassium	3.10152	3.10152	11.929
Sichuan	Protein	1.9795	1.81416	11.212
Sichuan	Riboflavin	1.37255	1.15294	12.9556
Sichuan	Selenium	0.718288	0.598678	11.1314
Sichuan	Thiamin	2.20071	1.8662	11.984
Sichuan	Vitamin A	1.43718	1.00039	5.3964
Sichuan	Vitamin C	5.76132	4.89042	7.4623
Sichuan	Vitamin E	4.22972	3.39515	8.5787
Sichuan	Zinc	1.89092	1.56155	12.371
Tianjin	Calcium	0.340785	0.274638	6.3618
Tianjin	Carbohydrates	1.92779	1.79774	4.9183
Tianjin	Copper	1.53179	1.15382	10.7528
Tianjin	Dietary Fiber	0.593573	0.50491	8.6078
Tianjin	Energy	0.47791	0.47791	5.2292
Tianjin	Iron	0.918205	0.687469	9.2136
Tianjin	Magnesium	1.14833	0.971396	5.4048
Tianjin	Niacin	0.706665	0.585147	8.3017
Tianjin	Phosphorus	1.1652	0.972172	6.3001
Tianjin	Potassium	0.715847	0.715847	9.2226
Tianjin	Protein	0.621341	0.569811	6.2617
Tianjin	Riboflavin	0.395907	0.336677	9.4749
Tianjin	Selenium	0.24405	0.203382	6.1846
Tianjin	Thiamin	0.584159	0.492884	7.6103
Tianjin	Vitamin A	0.361211	0.25123	3.9258
Tianjin	Vitamin C	1.26212	1.07193	5.8142
Tianjin	Vitamin E	0.614752	0.492737	9.2782
Tianjin	Zinc	0.48467	0.400294	9.0602
Tibet	Calcium	0.788567	0.636768	4.3557
Tibet	Carbohydrates	4.39691	4.15407	2.7187
Tibet	Copper	18.2192	13.7875	1.7408
Tibet	Dietary Fiber	2.01	1.76687	3.5527
Tibet	Energy	1.28236	1.28236	3.1579
Tibet	Iron	5.84332	4.36968	2.4604
Tibet	Magnesium	3.39812	2.86759	2.558
Tibet	Niacin	1.87037	1.55016	3.7281
Tibet	Phosphorus	3.55479	2.96651	2.9226
Tibet	Potassium	1.56816	1.56816	4.9884
Tibet	Protein	1.74908	1.60324	3.3247
Tibet	Riboflavin	1.0006	0.844771	4.4801
Tibet	Selenium	0.710933	0.592487	3.5112
Tibet	Thiamin	2.2137	1.87175	2.7127
Tibet	Vitamin A	0.47724	0.332832	3.4738
Tibet	Vitamin C	1.34907	1.1446	3.5349
Tibet	Vitamin E	2.98405	2.39852	4.206
Tibet	Zinc	2.18789	1.808	2.8783
Xinjiang	Calcium	1.47758	1.19288	7.7296
Xinjiang	Carbohydrates	9.55126	9.01639	5.1574
Xinjiang	Copper	8.45499	6.39837	11.0397
Xinjiang	Dietary Fiber	2.99387	2.63174	9.3589
Xinjiang	Energy	2.55767	2.55767	6.0411
Xinjiang	Iron	4.31697	3.22667	10.2117
Xinjiang	Magnesium	5.52706	4.66435	5.6205
Xinjiang	Niacin	3.4514	2.86099	8.1994
Xinjiang	Phosphorus	5.73499	4.7863	5.9047
Xinjiang	Potassium	3.75471	3.75471	10.7326
Xinjiang	Protein	3.12916	2.86755	5.7238
Xinjiang	Riboflavin	2.02216	1.69335	10.7048
Xinjiang	Selenium	1.25989	1.04995	5.5533
Xinjiang	Thiamin	3.04955	2.57848	7.2522
Xinjiang	Vitamin A	1.4636	1.02051	4.8281
Xinjiang	Vitamin C	8.03021	6.8126	6.6905
Xinjiang	Vitamin E	4.4433	3.56815	11.6512
Xinjiang	Zinc	2.35505	1.94493	9.1521
Yunnan	Calcium	1.02761	0.829004	8.3396
Yunnan	Carbohydrates	5.52162	5.18905	7.1099
Yunnan	Copper	6.36532	4.83765	15.0751
Yunnan	Dietary Fiber	1.79873	1.56248	12.8965
Yunnan	Energy	1.46498	1.46498	8.3379
Yunnan	Iron	2.91032	2.17792	13.5033
Yunnan	Magnesium	3.85399	3.25511	7.8543
Yunnan	Niacin	2.27837	1.88604	11.4782
Yunnan	Phosphorus	3.47821	2.90274	9.1831
Yunnan	Potassium	2.85447	2.85447	11.5934
Yunnan	Protein	1.91514	1.75574	9.605
Yunnan	Riboflavin	1.23441	1.04527	12.6115
Yunnan	Selenium	0.692744	0.577266	10.5123
Yunnan	Thiamin	1.83941	1.54511	11.607
Yunnan	Vitamin A	1.11222	0.774841	4.8782
Yunnan	Vitamin C	4.64663	3.94373	7.5642
Yunnan	Vitamin E	2.86868	2.30311	11.9641
Yunnan	Zinc	1.60238	1.32444	13.03
Zhejiang	Calcium	0.561821	0.452878	6.3124
Zhejiang	Carbohydrates	1.56205	1.4616	8.9937
Zhejiang	Copper	2.70227	2.06226	13.1013
Zhejiang	Dietary Fiber	0.889983	0.769882	9.3081
Zhejiang	Energy	0.425584	0.425584	10.4959
Zhejiang	Iron	1.45709	1.09067	10.4986
Zhejiang	Magnesium	1.09559	0.925957	11.1201
Zhejiang	Niacin	0.942742	0.780685	10.3681
Zhejiang	Phosphorus	1.10673	0.923657	11.1875
Zhejiang	Potassium	1.09277	1.09277	11.9434
Zhejiang	Protein	0.611705	0.560845	10.5101
Zhejiang	Riboflavin	0.618722	0.520512	10.6252
Zhejiang	Selenium	0.249665	0.208054	9.7927
Zhejiang	Thiamin	0.701646	0.595842	11.3577
Zhejiang	Vitamin A	0.824593	0.573832	4.8658
Zhejiang	Vitamin C	2.83754	2.40932	6.7443
Zhejiang	Vitamin E	1.13385	0.909141	11.7822
Zhejiang	Zinc	0.785751	0.648852	9.7034
