# Supplementary material for: Nutrient coverage of China’s plant-based food supply can be improved with food system adjustments
Source: Nat Food. 2026 May 1;7(5):452–63. doi: 10.1038/s43016-026-01349-6 (PMC13212153; doi:10.1038/s43016-026-01349-6)
Supplement: Supplementary file 9 — Source data for Extended Data Fig. 1. [file 43016_2026_1349_MOESM9_ESM.xlsx]

## Sheet: Sheet1
Source	Nutrient	Coverage from crop and crop products
		Y1997	Y1998	Y1999	Y2000	Y2001	Y2002	Y2003	Y2004	Y2005	Y2006	Y2007	Y2008	Y2009	Y2010	Y2011	Y2012	Y2013	Y2014	Y2015	Y2016	Y2017	Y2018
Soybean	Vitamin C	0	0	0	0	0	0	0	0	0	0	0	0	0	0	0	0	0	0	0	0	0	0
Soybean	Iron	0.0969794	0.0721745	0.0539844	0.0648025	0.0656109	0.0569458	0.0592866	0.0606718	0.0669373	0.0604961	0.0682628	0.0662558	0.0711043	0.0694336	0.0562067	0.0569568	0.0624362	0.0743798	0.0779839	0.0905381	0.0929576	0.0910624
Soybean	Carbohydrates	0.0351774	0.0261799	0.0195818	0.0235058	0.0237991	0.0206732	0.0215214	0.0220075	0.0241976	0.021877	0.0246657	0.0239074	0.0256795	0.0251512	0.0204019	0.0206466	0.0225447	0.0268267	0.0280324	0.0324384	0.033245	0.0324412
Soybean	Phosphorus	0.108318	0.0806133	0.0602963	0.0723793	0.0732823	0.0633196	0.0655682	0.0668316	0.0736072	0.0662835	0.0744675	0.0719604	0.0770335	0.0754253	0.0611638	0.0618416	0.0674518	0.080223	0.0838141	0.097013	0.0994794	0.0970631
Soybean	Copper	0.311339	0.231707	0.17331	0.20804	0.210635	0.182649	0.189809	0.194065	0.213122	0.192436	0.21674	0.209589	0.220569	0.219641	0.177966	0.179838	0.196038	0.233101	0.243479	0.281611	0.28859	0.281635
Soybean	Vitamin E	0.224348	0.166965	0.124885	0.149911	0.151781	0.131013	0.135405	0.137814	0.15176	0.13641	0.153223	0.147901	0.158286	0.154855	0.125472	0.126792	0.138338	0.164492	0.171816	0.198903	0.204016	0.1991
Cucurbitaceous and solanaceous vegetables	Vitamin C	0.677359	0.718772	0.74915	0.787228	0.842131	0.910126	0.913491	0.918877	0.940755	0.885512	0.92716	0.937287	0.936106	0.896802	0.930456	0.957543	0.978931	1.00397	1.01705	1.0282	1.04845	1.05902
Cucurbitaceous and solanaceous vegetables	Iron	0.172994	0.183571	0.191329	0.201054	0.215076	0.233573	0.235761	0.238209	0.244328	0.230862	0.242808	0.246558	0.24686	0.235878	0.244319	0.251975	0.25892	0.265975	0.27042	0.274246	0.280036	0.284006
Cucurbitaceous and solanaceous vegetables	Carbohydrates	0.109616	0.116318	0.121234	0.127396	0.136281	0.148126	0.149502	0.150939	0.15429	0.145838	0.153261	0.155413	0.15574	0.149257	0.154917	0.159559	0.163318	0.167576	0.169806	0.171644	0.174951	0.176744
Cucurbitaceous and solanaceous vegetables	Phosphorus	0.106319	0.11282	0.117588	0.123564	0.132182	0.142908	0.143472	0.144381	0.147837	0.139183	0.145748	0.147348	0.147161	0.140991	0.146292	0.150539	0.153915	0.157849	0.159922	0.161695	0.1649	0.166571
Cucurbitaceous and solanaceous vegetables	Copper	0.32973	0.349889	0.364677	0.383213	0.409938	0.444787	0.44813	0.452367	0.461855	0.435996	0.457709	0.463057	0.454645	0.443	0.459278	0.472352	0.48266	0.494882	0.501265	0.506442	0.516156	0.521491
Cucurbitaceous and solanaceous vegetables	Vitamin E	0.172325	0.182861	0.190589	0.200276	0.214244	0.231393	0.231859	0.232992	0.238526	0.224154	0.23468	0.236995	0.236632	0.226526	0.23485	0.241535	0.247028	0.253283	0.25655	0.259433	0.264648	0.267383
Sorghum	Vitamin C	0	0	0	0	0	0	0	0	0	0	0	0	0	0	0	0	0	0	0	0	0	0
Sorghum	Iron	0.0145915	0.0157562	0.013528	0.0126187	0.0107976	0.0185279	0.0138391	0.0111607	0.0116023	0.00778569	0.00589911	0.00884862	0.00724627	0.0106203	0.0108695	0.010772	0.0225922	0.0539993	0.0861996	0.0616444	0.0502475	0.0436701
Sorghum	Carbohydrates	0.015047	0.0162482	0.0139503	0.0130126	0.0111347	0.0191223	0.014282	0.0115092	0.0119238	0.00800432	0.00605987	0.00907721	0.00743999	0.0109369	0.0112166	0.0111011	0.0231918	0.0553692	0.0880904	0.0627899	0.0510886	0.0442293
Sorghum	Phosphorus	0.0150085	0.0162066	0.0139146	0.0129793	0.0111062	0.0189722	0.0140948	0.0113215	0.0117493	0.00785582	0.00592633	0.00885037	0.0072296	0.0106243	0.0108926	0.0107707	0.0224766	0.053635	0.0853166	0.0608287	0.0495198	0.0428663
Sorghum	Copper	0.023937	0.0258477	0.0221923	0.0207006	0.0177131	0.0303667	0.0226403	0.0182418	0.0188764	0.0126553	0.00957101	0.0143033	0.0114863	0.0171671	0.0175862	0.0173799	0.0362474	0.0864755	0.137524	0.0979775	0.0797123	0.0690156
Sorghum	Vitamin E	0.00437029	0.00471915	0.00405176	0.00377941	0.00323398	0.00551884	0.00409217	0.00328223	0.00340567	0.00227293	0.00171434	0.00255736	0.00208849	0.00306664	0.00314151	0.00310464	0.00648086	0.0154614	0.0245886	0.0175337	0.0142779	0.0123619
Groundnut oil	Vitamin C	0	0	0	0	0	0	0	0	0	0	0	0	0	0	0	0	0	0	0	0	0	0
Groundnut oil	Iron	0.00915813	0.0099988	0.0105735	0.0111008	0.0122577	0.0135696	0.0122125	0.0130435	0.0128606	0.0125066	0.0116184	0.0111514	0.0117444	0.017764	0.0174941	0.0175781	0.0172814	0.0161837	0.0157412	0.0155936	0.0160989	0.015526
Groundnut oil	Carbohydrates	0	0	0	0	0	0	0	0	0	0	0	0	0	0	0	0	0	0	0	0	0	0
Groundnut oil	Phosphorus	0.000933004	0.00101865	0.00107719	0.00113092	0.00124878	0.00137625	0.00123196	0.00131052	0.00128994	0.00124989	0.00115607	0.00110472	0.00116057	0.00176012	0.00173641	0.00174084	0.0017029	0.00159212	0.00154313	0.00152405	0.00157144	0.00150949
Groundnut oil	Copper	0.00923708	0.010085	0.0106646	0.0111965	0.0123634	0.0136741	0.012284	0.0131078	0.0128646	0.0124989	0.0115898	0.0110827	0.011446	0.0176546	0.0174025	0.0174374	0.0170473	0.0159346	0.0154407	0.0152383	0.0157023	0.0150863
Groundnut oil	Vitamin E	0.133313	0.14555	0.153915	0.161592	0.178433	0.196446	0.175512	0.186434	0.183474	0.177453	0.1641	0.156638	0.164514	0.249299	0.245739	0.246231	0.240939	0.225212	0.218233	0.215566	0.22233	0.213607
Millet	Vitamin C	0	0	0	0	0	0	0	0	0	0	0	0	0	0	0	0	0	0	0	0	0	0
Millet	Iron	0.0143864	0.012147	0.00982257	0.00992873	0.00941584	0.00973557	0.00814315	0.00761577	0.00636631	0.00502718	0.00575611	0.00403933	0.00325173	0.00681214	0.00775641	0.0071452	0.00732423	0.00675771	0.00924989	0.0129422	0.0103816	0.00953013
Millet	Carbohydrates	0.0191325	0.0161542	0.013063	0.0132042	0.0125221	0.0129582	0.0108378	0.0101282	0.00843776	0.00666529	0.00762558	0.00534384	0.00430565	0.00904705	0.0103223	0.00949626	0.00969631	0.00893607	0.0121907	0.0170009	0.0136126	0.0124478
Millet	Phosphorus	0.0129786	0.0109583	0.00886135	0.00895711	0.00849441	0.00874359	0.00727414	0.0067758	0.00565447	0.00444892	0.00507181	0.00354348	0.00284544	0.00597698	0.00681739	0.00626615	0.00639103	0.00588702	0.00802972	0.011201	0.00897356	0.00820475
Millet	Copper	0.0304084	0.0256749	0.0207619	0.0209862	0.0199022	0.0205591	0.0171648	0.0160384	0.0133455	0.0105286	0.0120329	0.00841279	0.00664125	0.0141878	0.0161694	0.0148538	0.0151409	0.0139436	0.0190143	0.026504	0.0212201	0.0194059
Millet	Vitamin E	0.0103499	0.00873881	0.00706659	0.00714296	0.00677398	0.00696558	0.00578381	0.00537979	0.0044887	0.00352523	0.00401802	0.00280413	0.00225115	0.00472479	0.00538471	0.00494658	0.00504673	0.00464765	0.0063378	0.00884222	0.00708578	0.00647999
Watermelons	Vitamin C	0.0260702	0.03499	0.0359935	0.0439885	0.0437493	0.0474239	0.0435131	0.0427274	0.044667	0.045905	0.0434685	0.0430908	0.0432971	0.0451344	0.0448414	0.0450589	0.0454072	0.0456589	0.0462745	0.0433749	0.0437598	0.0424061
Watermelons	Iron	0.0131566	0.017658	0.0181645	0.0221992	0.0220785	0.0240494	0.0221908	0.0218873	0.0229229	0.0236484	0.022494	0.0223983	0.0225616	0.0234576	0.0232662	0.0234296	0.0237314	0.0239017	0.0243122	0.0228606	0.0230954	0.0224718
Watermelons	Carbohydrates	0.0194519	0.0261073	0.0268561	0.0328214	0.032643	0.0355867	0.032834	0.0323603	0.0337761	0.0348577	0.0331293	0.0329429	0.0332122	0.0346345	0.0344227	0.0346183	0.0349277	0.0351381	0.0356218	0.033385	0.033667	0.0326311
Watermelons	Phosphorus	0.00777405	0.0104339	0.0107332	0.0131172	0.0130459	0.014147	0.0129835	0.0127547	0.0133353	0.0137076	0.0129817	0.0128697	0.0129311	0.0134807	0.0133941	0.0134581	0.0135632	0.0136382	0.0138235	0.0129589	0.0130755	0.0126717
Watermelons	Copper	0.0192415	0.0258249	0.0265655	0.0324663	0.0322898	0.03514	0.0323649	0.0318929	0.0332484	0.0342691	0.032536	0.0322776	0.0318832	0.0338041	0.0335594	0.033701	0.0339444	0.034124	0.0345797	0.0323926	0.0326635	0.0316611
Watermelons	Vitamin E	0.00363135	0.00487381	0.00501359	0.00612723	0.00609391	0.00660148	0.00604694	0.00593178	0.00620073	0.0063622	0.0060241	0.0059655	0.00599243	0.00624201	0.00619682	0.00622297	0.00627356	0.00630674	0.00639097	0.00599214	0.00604771	0.00586211
Leguminous vegetables and sprouts	Vitamin C	0.0931917	0.0988894	0.103069	0.108308	0.115861	0.125216	0.125679	0.12642	0.12943	0.12183	0.12756	0.128953	0.12879	0.123383	0.128013	0.13174	0.134682	0.138128	0.139927	0.141461	0.144247	0.145701
Leguminous vegetables and sprouts	Iron	0.0893571	0.0948204	0.0988279	0.103851	0.111094	0.120648	0.121778	0.123043	0.126203	0.119247	0.125418	0.127355	0.127511	0.121839	0.126198	0.130153	0.133741	0.137385	0.139681	0.141657	0.144648	0.146698
Leguminous vegetables and sprouts	Carbohydrates	0.0434624	0.0461197	0.0480689	0.0505121	0.0540349	0.0587312	0.0592767	0.0598467	0.0611753	0.0578242	0.0607672	0.0616206	0.0617504	0.0591799	0.061424	0.0632645	0.0647551	0.0664434	0.0673276	0.0680561	0.0693672	0.0700783
Leguminous vegetables and sprouts	Phosphorus	0.0696938	0.0739549	0.0770805	0.0809984	0.0866473	0.0936786	0.094048	0.094644	0.0969093	0.0912368	0.0955399	0.0965891	0.0964661	0.0924219	0.0958965	0.0986808	0.100894	0.103473	0.104831	0.105993	0.108094	0.10919
Leguminous vegetables and sprouts	Copper	0.172095	0.182617	0.190335	0.200009	0.213958	0.232147	0.233892	0.236103	0.241055	0.227559	0.238891	0.241682	0.237292	0.231214	0.23971	0.246534	0.251914	0.258293	0.261624	0.264326	0.269397	0.272181
Leguminous vegetables and sprouts	Vitamin E	0.0442892	0.046997	0.0489833	0.051473	0.0550628	0.0594703	0.0595902	0.0598812	0.0613037	0.0576098	0.0603152	0.0609101	0.0608168	0.0582194	0.0603587	0.0620769	0.0634886	0.0650964	0.0659359	0.0666769	0.0680172	0.0687201
Aquatic vegetables	Vitamin C	0.0146322	0.0155268	0.016183	0.0170056	0.0181916	0.0196604	0.0197331	0.0198494	0.020322	0.0191287	0.0200284	0.0202471	0.0202216	0.0193726	0.0200996	0.0206847	0.0211467	0.0216877	0.0219701	0.022211	0.0226485	0.0228768
Aquatic vegetables	Iron	0.010862	0.0115261	0.0120133	0.0126239	0.0135043	0.0146657	0.0148031	0.0149568	0.015341	0.0144954	0.0152455	0.0154809	0.0155	0.0148104	0.0153404	0.0158211	0.0162572	0.0167001	0.0169792	0.0172195	0.017583	0.0178322
Aquatic vegetables	Carbohydrates	0.00583336	0.00619001	0.00645163	0.00677955	0.00725237	0.00788269	0.0079559	0.00803241	0.00821072	0.00776095	0.00815595	0.00827049	0.00828791	0.00794292	0.0082441	0.00849112	0.00869119	0.00891778	0.00903646	0.00913424	0.00931021	0.00940566
Aquatic vegetables	Phosphorus	0.00711354	0.00754846	0.00786749	0.00826738	0.00884396	0.00956163	0.00959934	0.00966016	0.00989138	0.0093124	0.00975161	0.0098587	0.00984615	0.00943336	0.00978801	0.0100722	0.0102981	0.0105613	0.0107	0.0108186	0.011033	0.0111448
Aquatic vegetables	Copper	0.0119143	0.0126427	0.013177	0.0138468	0.0148125	0.0160717	0.0161925	0.0163456	0.0166884	0.0157541	0.0165386	0.0167319	0.0164279	0.0160071	0.0165953	0.0170677	0.0174402	0.0178818	0.0181124	0.0182995	0.0186505	0.0188433
Aquatic vegetables	Vitamin E	0.00456519	0.00484431	0.00504905	0.00530568	0.00567571	0.00613002	0.00614238	0.00617237	0.006319	0.00593824	0.00621711	0.00627842	0.00626881	0.00600108	0.00622159	0.00639869	0.00654421	0.00670993	0.00679647	0.00687285	0.007011	0.00708345
Other fruits	Vitamin C	0.12244	0.132014	0.155087	0.162025	0.16421	0.17825	0.19129	0.208498	0.22463	0.244822	0.268895	0.275766	0.289784	0.306277	0.33677	0.357886	0.37528	0.384605	0.420795	0.413483	0.441345	0.485468
Other fruits	Iron	0.00709294	0.00764755	0.00898416	0.00938608	0.00951264	0.0103763	0.0111983	0.0122601	0.0132329	0.0144776	0.0159727	0.0164542	0.0173336	0.0182724	0.0200578	0.0213616	0.0225143	0.0231113	0.025378	0.0250155	0.0267383	0.0295307
Other fruits	Carbohydrates	0.0226768	0.0244499	0.0287232	0.0300082	0.0304128	0.0332017	0.0358291	0.0391966	0.0421629	0.0461454	0.0508698	0.0523307	0.0551762	0.0583386	0.0641709	0.0682511	0.0716539	0.0734696	0.0804053	0.0789969	0.0842844	0.0927265
Other fruits	Phosphorus	0.00642079	0.00692284	0.00813279	0.00849662	0.00861119	0.00935099	0.0100375	0.0109453	0.0117936	0.0128562	0.0141222	0.0144839	0.0152199	0.0160873	0.01769	0.0187978	0.0197131	0.0202026	0.0221059	0.0217244	0.0231911	0.025511
Other fruits	Copper	0.0553871	0.0597178	0.0701551	0.0732936	0.0742819	0.0809516	0.0872042	0.0953853	0.102481	0.112017	0.123357	0.126604	0.130788	0.140594	0.154475	0.164058	0.171945	0.176173	0.192726	0.189258	0.20191	0.222151
Other fruits	Vitamin E	0.0123812	0.0133493	0.0156824	0.016384	0.0166049	0.0180131	0.0192985	0.0210133	0.022638	0.0246326	0.0270529	0.0277151	0.029116	0.03075	0.033786	0.0358819	0.0376407	0.0385664	0.04219	0.0414681	0.0442801	0.0487192
Sesame seed	Vitamin C	0	0	0	0	0	0	0	0	0	0	0	0	0	0	0	0	0	0	0	0	0	0
Sesame seed	Iron	0.00406068	0.00594646	0.00601948	0.00716045	0.00626426	0.00590343	0.00288626	0.00536845	0.0064318	0.0122106	0.00895059	0.00878845	0.0101493	0.0128754	0.0132296	0.0134666	0.0139707	0.014379	0.0174838	0.0182846	0.0160352	0.0163149
Sesame seed	Carbohydrates	0.000455863	0.000667566	0.000675764	0.000803852	0.000703243	0.00066329	0.000324266	0.000602677	0.000719596	0.00136662	0.00100095	0.000981461	0.00113444	0.00144345	0.00148621	0.00151082	0.00156127	0.00160507	0.00194511	0.00202752	0.00177487	0.00179885
Sesame seed	Phosphorus	0.00203475	0.00297968	0.00301628	0.003588	0.00313893	0.00294489	0.00143206	0.00265297	0.00317302	0.0060021	0.00438049	0.00428224	0.00493299	0.00627477	0.00645865	0.00655965	0.00677117	0.00695765	0.0084302	0.00878968	0.0076986	0.00780171
Sesame seed	Copper	0.00652036	0.00954842	0.00966568	0.0114978	0.0100587	0.00947064	0.00462183	0.00858871	0.0102426	0.0194273	0.0142143	0.0139051	0.0157473	0.0203716	0.0209514	0.0212673	0.0219401	0.0225391	0.0273031	0.028446	0.0248994	0.0252378
Sesame seed	Vitamin E	0.009449	0.0138371	0.014007	0.016662	0.0145766	0.0136616	0.0066307	0.012266	0.0146679	0.027695	0.0202086	0.0197335	0.0227264	0.0288843	0.0297065	0.0301544	0.0311364	0.0319865	0.0387472	0.0404056	0.0353997	0.0358809
Apples	Vitamin C	0.0089658	0.00995113	0.0107253	0.0100375	0.00996865	0.00932885	0.00960399	0.0110426	0.0110856	0.0119727	0.0117461	0.0126236	0.0135507	0.0162704	0.0159662	0.0161792	0.016186	0.0167217	0.0183459	0.018669	0.0189291	0.0172855
Apples	Iron	0.00644766	0.00715625	0.00771301	0.00721839	0.00716885	0.0067414	0.00697943	0.00806066	0.00810693	0.00878917	0.00866163	0.00935037	0.0100621	0.01205	0.0118049	0.0119883	0.0120546	0.0124738	0.0137353	0.0140211	0.0142363	0.0130529
Apples	Carbohydrates	0.0256078	0.0284221	0.0306334	0.0286689	0.0284721	0.0267969	0.0277409	0.0320141	0.0320884	0.0348012	0.0342685	0.0369424	0.0397892	0.047793	0.0469172	0.0475825	0.0476594	0.0492604	0.0540604	0.0550046	0.0557474	0.0509156
Apples	Phosphorus	0.00296321	0.00328886	0.00354474	0.00331742	0.00329466	0.00308435	0.0031761	0.00365345	0.00366814	0.00396245	0.00388794	0.00417865	0.00448548	0.00538609	0.00528575	0.00535586	0.00535855	0.0055358	0.00607416	0.00618187	0.00626876	0.00572477
Apples	Copper	0.0293368	0.0325609	0.0350942	0.0328437	0.0326183	0.0306453	0.0316691	0.0365417	0.0365825	0.0396245	0.0389773	0.0419208	0.0442379	0.0540244	0.0529745	0.0536475	0.0536429	0.0554045	0.0607785	0.0618099	0.0626395	0.057215
Apples	Vitamin E	0.00927562	0.010295	0.011096	0.0103844	0.0103131	0.00964499	0.00991282	0.0113862	0.01143	0.0123244	0.0120903	0.01298	0.0139295	0.0167126	0.0163878	0.016596	0.0166095	0.0171549	0.0188189	0.0191555	0.0194301	0.0177475
Pears	Vitamin C	0.00607663	0.00686849	0.00724148	0.00774497	0.00802174	0.00835487	0.00866758	0.00932302	0.00991789	0.0104615	0.010874	0.0110737	0.0113821	0.0119098	0.012234	0.0130519	0.0129632	0.0133003	0.0137551	0.0131238	0.0133657	0.0130311
Pears	Iron	0.00349596	0.00395152	0.0041661	0.00445577	0.004615	0.00483005	0.00503913	0.00544437	0.00580238	0.00614384	0.00641487	0.0065619	0.00676143	0.00705647	0.00723634	0.00773686	0.00772354	0.00793728	0.00823857	0.00788518	0.0080417	0.00787219
Pears	Carbohydrates	0.00995746	0.011255	0.0118662	0.0126913	0.0131448	0.0137689	0.0143638	0.0155071	0.0164706	0.0174461	0.018201	0.0185925	0.0191747	0.0200713	0.0206253	0.0220225	0.021899	0.0224793	0.0232545	0.0221839	0.0225834	0.0220218
Pears	Phosphorus	0.00241	0.00272405	0.00287198	0.00307167	0.00318144	0.0033148	0.00343971	0.00370144	0.0039381	0.00415477	0.00431916	0.00439874	0.00452117	0.00473111	0.0048602	0.00518476	0.00514994	0.00528378	0.00546503	0.00521482	0.0053116	0.00517892
Pears	Copper	0.0170428	0.0192637	0.0203098	0.0217219	0.0224981	0.0235249	0.0244983	0.0264441	0.0280535	0.0296769	0.0309288	0.0315206	0.0318499	0.0338962	0.0347926	0.0370955	0.0368247	0.0377729	0.0390596	0.0372434	0.0379109	0.0369712
Pears	Vitamin E	0.00403513	0.00456095	0.00480863	0.00514297	0.00532676	0.00554439	0.00574227	0.00617028	0.00656364	0.0069121	0.00718419	0.00730846	0.00750993	0.00785222	0.00805987	0.00859334	0.0085383	0.00875816	0.00905649	0.00864315	0.00880599	0.00858771
Groundnuts	Vitamin C	0.00101237	0.00152333	0.00151889	0.001539	0.00154296	0.00150269	0.00116255	0.00114642	0.00131314	0.00092526	0.00143735	0.00157888	0.00150734	0.000494644	0.000604724	0.00071356	0.00087223	0.0010248	0.00118114	0.00142278	0.0013809	0.00151147
Groundnuts	Iron	0.0076444	0.0115026	0.0114691	0.0116209	0.0116508	0.011402	0.00887095	0.00878688	0.0100832	0.00713199	0.0111291	0.0122796	0.0117524	0.00384657	0.0046947	0.00555161	0.00682079	0.0080269	0.0092851	0.0112199	0.0109048	0.0119843
Groundnuts	Carbohydrates	0.00686997	0.0103373	0.0103072	0.0104437	0.0104705	0.0102555	0.00797832	0.00789672	0.00903091	0.00638996	0.00996317	0.010978	0.0105158	0.00345215	0.004222	0.00498598	0.006102	0.00717279	0.00826933	0.0099597	0.00966247	0.0105779
Groundnuts	Phosphorus	0.0232302	0.0349547	0.0348529	0.0353143	0.0354051	0.034494	0.0266928	0.026334	0.0301674	0.0212606	0.0330316	0.0362862	0.0346414	0.0113686	0.0138995	0.0163999	0.0200483	0.0235547	0.027151	0.0327096	0.0317507	0.0347546
Groundnuts	Copper	0.0674345	0.101469	0.101174	0.102513	0.102777	0.10049	0.0780395	0.0772289	0.0882152	0.0623382	0.0970958	0.106737	0.100175	0.0334351	0.0408451	0.0481659	0.0588467	0.0691228	0.0796576	0.0958941	0.0930247	0.101846
Groundnuts	Vitamin E	0.0660931	0.099451	0.0991613	0.100474	0.100732	0.0980403	0.0757216	0.0745957	0.0854396	0.0601038	0.0933624	0.102448	0.0977788	0.0320627	0.0391686	0.0461889	0.0564821	0.0663453	0.0764568	0.0921238	0.0894478	0.0979297
Potatoes	Vitamin C	0.0834179	0.0920314	0.111323	0.125372	0.134462	0.141583	0.141035	0.156003	0.155615	0.148874	0.138635	0.146648	0.145817	0.149996	0.153514	0.156889	0.160631	0.174238	0.159857	0.165966	0.170141	0.171265
Potatoes	Iron	0.0171397	0.0189095	0.0228734	0.0257601	0.0276277	0.0292324	0.0292838	0.0325361	0.0325147	0.0312254	0.0292088	0.0310351	0.0309361	0.0317398	0.0324296	0.0332142	0.0341803	0.0371359	0.0341948	0.0356135	0.03656	0.0369507
Potatoes	Carbohydrates	0.0663339	0.0731833	0.0885244	0.0996961	0.106924	0.11323	0.11342	0.125921	0.12541	0.12048	0.112608	0.119484	0.119207	0.122671	0.125595	0.128462	0.131684	0.142907	0.131148	0.136142	0.139507	0.140452
Potatoes	Phosphorus	0.0388227	0.0428314	0.05181	0.0583483	0.0625787	0.0659174	0.0656784	0.0726808	0.0725087	0.0693817	0.0646182	0.0683569	0.0679685	0.0699214	0.071566	0.0731336	0.0748846	0.0812263	0.0745299	0.0773878	0.0793439	0.0798724
Potatoes	Copper	0.0752006	0.0829656	0.100357	0.113022	0.121217	0.12814	0.12813	0.142229	0.141482	0.135747	0.126745	0.134172	0.131153	0.137218	0.14033	0.143325	0.14667	0.159054	0.145908	0.151389	0.155119	0.156183
Potatoes	Vitamin E	0.0146223	0.0161322	0.0195139	0.0219766	0.0235699	0.0248021	0.0246647	0.0272549	0.0271856	0.0259656	0.0241782	0.0255488	0.0253971	0.0261054	0.0266976	0.0272673	0.0279288	0.030287	0.0277836	0.0288534	0.0295908	0.0297938
Other cereals	Vitamin C	0	0	0	0	0	0	0	0	0	0	0	0	0	0	0	0	0	0	0	0	0	0
Other cereals	Iron	0.0451689	0.0358889	0.0333518	0.0262962	0.0261613	0.0218122	0.0151249	0.0165307	0.0153267	0.0202284	0.0113434	0.0114753	0.0128667	0.0142607	0.00741417	0.015824	0.00893268	0.0159325	0.0286377	0.0269953	0.0336826	0.0313786
Other cereals	Carbohydrates	0.0322632	0.0256347	0.0238225	0.0187828	0.0186865	0.0155931	0.0108116	0.0118075	0.0109103	0.0144047	0.00807117	0.00815374	0.00915042	0.0101722	0.00529943	0.0112954	0.00635148	0.0113156	0.0202711	0.0190459	0.0237209	0.0220128
Other cereals	Phosphorus	0.0268057	0.0212985	0.0197928	0.0156056	0.0155256	0.0128867	0.00888782	0.00967502	0.00895499	0.0117762	0.00657494	0.00662215	0.00740655	0.008231	0.00428681	0.00912884	0.00512748	0.00913046	0.0163537	0.0153692	0.0191522	0.0177711
Other cereals	Copper	0.167676	0.133227	0.123809	0.0976166	0.0971162	0.0808973	0.0559925	0.0611406	0.0564268	0.0744041	0.0416463	0.0419745	0.0461523	0.0521629	0.0271448	0.0577735	0.0324311	0.0577364	0.103388	0.097092	0.120915	0.112217
Other cereals	Vitamin E	0.0156621	0.0124443	0.0115645	0.00911804	0.0090713	0.00752178	0.00517773	0.00562818	0.00520841	0.00683674	0.00381638	0.00383953	0.00429321	0.00476721	0.00248079	0.00527996	0.00296657	0.00528132	0.00945725	0.0088893	0.0110804	0.0102833
Sunflower oil	Vitamin C	0	0	0	0	0	0	0	0	0	0	0	0	0	0	0	0	0	0	0	0	0	0
Sunflower oil	Iron	0.000868961	0.00108826	0.00129126	0.00116384	0.000900909	0.00119581	0.00104115	0.000883578	0.00103078	0.00068867	0.000793009	0.00088069	0.000838668	0.000988074	0.00102	0.00094377	0.00113664	0.00121452	0.0013719	0.000920856	0.000436548	0.00045216
Sunflower oil	Carbohydrates	0	0	0	0	0	0	0	0	0	0	0	0	0	0	0	0	0	0	0	0	0	0
Sunflower oil	Phosphorus	6.85e-05	8.57e-05	0.000101732	9.17e-05	7.1e-05	9.38e-05	8.12e-05	6.87e-05	8e-05	5.32e-05	6.1e-05	6.75e-05	6.41e-05	7.57e-05	7.83e-05	7.23e-05	8.66e-05	9.24e-05	0.000104005	6.96e-05	3.3e-05	3.4e-05
Sunflower oil	Copper	0	0	0	0	0	0	0	0	0	0	0	0	0	0	0	0	0	0	0	0	0	0
Sunflower oil	Vitamin E	0.0476197	0.0596375	0.0707617	0.0637794	0.0493705	0.065172	0.0563298	0.0475442	0.0553607	0.0367854	0.042166	0.0465708	0.0442265	0.0522023	0.0539389	0.0497689	0.0596584	0.063627	0.0716019	0.0479234	0.0226964	0.023419
Maize	Vitamin C	0.0086268	0.00891582	0.00847889	0.00908639	0.00848259	0.00840062	0.00854816	0.00660295	0.00625375	0.00644994	0.00981486	0.0128188	0.0148978	0.0175969	0.0219031	0.0250283	0.0290392	0.0327534	0.00920688	0.00800444	0.00780004	0.00739995
Maize	Iron	0.010133	0.0104725	0.0099593	0.0106729	0.00996365	0.00991541	0.0101465	0.00787257	0.0074699	0.00773376	0.0118214	0.0155085	0.0180687	0.0212866	0.0264511	0.0302907	0.0353245	0.0399074	0.0112587	0.00981909	0.00958165	0.00912703
Maize	Carbohydrates	0.113287	0.117082	0.111344	0.119322	0.111393	0.110946	0.113524	0.0880148	0.0832289	0.0861997	0.131654	0.172479	0.201128	0.237656	0.295925	0.338429	0.393134	0.44363	0.124738	0.108431	0.105618	0.100217
Maize	Phosphorus	0.061869	0.0639418	0.0608082	0.0651651	0.0608347	0.0602695	0.0613431	0.0474047	0.0449032	0.0463211	0.0704956	0.0920769	0.107009	0.126405	0.157348	0.179785	0.208614	0.235292	0.0661468	0.0575149	0.056053	0.0531808
Maize	Copper	0.01446	0.0149444	0.014212	0.0152303	0.0142182	0.0141364	0.0144395	0.0111931	0.0105718	0.0109351	0.0166839	0.0218066	0.0249143	0.0299311	0.0372276	0.0425126	0.0493006	0.0555924	0.0156249	0.0135757	0.0132224	0.0125473
Maize	Vitamin E	0.0233098	0.0240908	0.0229102	0.0245517	0.0229202	0.0226841	0.0230438	0.0177821	0.0168408	0.0173408	0.0263856	0.0344251	0.0399975	0.0472083	0.0587166	0.0670524	0.0778286	0.0877612	0.0246663	0.0214506	0.0209112	0.0198436
Rapeseed oil	Vitamin C	0	0	0	0	0	0	0	0	0	0	0	0	0	0	0	0	0	0	0	0	0	0
Rapeseed oil	Iron	0.0215255	0.021289	0.0243773	0.0264404	0.0264576	0.0277145	0.0248895	0.0275029	0.0286823	0.0282414	0.0275614	0.0272566	0.0306408	0.0301407	0.028617	0.0294865	0.0258246	0.0294571	0.0286664	0.0226077	0.0190908	0.0193743
Rapeseed oil	Carbohydrates	0	0	0	0	0	0	0	0	0	0	0	0	0	0	0	0	0	0	0	0	0	0
Rapeseed oil	Phosphorus	0.00103128	0.00101995	0.00116791	0.00126676	0.00126758	0.00132186	0.00118074	0.0012995	0.00135291	0.00132729	0.00128969	0.00126982	0.00142392	0.00140444	0.00133577	0.00137328	0.00119672	0.00136281	0.00132156	0.0010391	0.000876345	0.000885817
Rapeseed oil	Copper	0.0204202	0.0201958	0.0231255	0.0250827	0.025099	0.0262672	0.0235465	0.0259951	0.0269852	0.0265458	0.0258588	0.0254781	0.0280866	0.028174	0.0267746	0.0275112	0.02396	0.0272791	0.0264472	0.020779	0.0175134	0.0177062
Rapeseed oil	Vitamin E	0.355543	0.351636	0.402647	0.436723	0.437008	0.455256	0.405874	0.44605	0.464301	0.454677	0.441711	0.434425	0.487016	0.47996	0.456121	0.46867	0.40854	0.465133	0.450949	0.354619	0.299158	0.302451
Wheat	Vitamin C	0	0	0	0	0	0	0	0	0	0	0	0	0	0	0	0	0	0	0	0	0	0
Wheat	Iron	0.415237	0.41324	0.40357	0.308627	0.299726	0.291438	0.264354	0.258299	0.250798	0.222307	0.237905	0.233376	0.225061	0.249903	0.268902	0.259073	0.197852	0.202398	0.201271	0.204804	0.206585	0.209493
Wheat	Carbohydrates	0.532494	0.529933	0.517533	0.395779	0.384364	0.37405	0.339261	0.331239	0.320526	0.284216	0.303912	0.297715	0.28736	0.320034	0.345074	0.332017	0.252572	0.25808	0.255783	0.259419	0.261202	0.263853
Wheat	Phosphorus	0.521186	0.51868	0.506543	0.387375	0.376202	0.364164	0.328546	0.319736	0.30992	0.27372	0.291649	0.28484	0.274005	0.305066	0.328832	0.316104	0.240199	0.245315	0.24309	0.24661	0.248441	0.250933
Wheat	Copper	0.682698	0.679415	0.663517	0.507419	0.492784	0.47872	0.433435	0.423118	0.408943	0.362152	0.386846	0.378076	0.357543	0.40485	0.436033	0.418925	0.318143	0.324843	0.321821	0.326238	0.328454	0.331814
Wheat	Vitamin E	0.148727	0.148012	0.144549	0.110542	0.107354	0.103813	0.0934796	0.0908413	0.0880372	0.0776116	0.0826794	0.0806596	0.0775713	0.086294	0.0929407	0.089294	0.0678733	0.0693028	0.0686581	0.069663	0.0701994	0.0709176
Root vegetables	Vitamin C	0.0444787	0.0471981	0.0491929	0.0516933	0.0552985	0.0597634	0.0599843	0.060338	0.0617746	0.0581471	0.0608819	0.0615469	0.0614694	0.0588884	0.0610983	0.062877	0.0642814	0.0659258	0.0667844	0.0675167	0.0688464	0.0695404
Root vegetables	Iron	0.0251411	0.0266782	0.0278057	0.029219	0.0312568	0.033945	0.0342629	0.0346186	0.0355079	0.0335508	0.0352869	0.0358319	0.0358759	0.0342799	0.0355066	0.0366193	0.0376286	0.0386539	0.0392998	0.0398559	0.0406973	0.0412742
Root vegetables	Carbohydrates	0.0218003	0.0231332	0.0241109	0.0253364	0.0271034	0.029459	0.0297326	0.0300186	0.0306849	0.0290041	0.0304803	0.0309083	0.0309734	0.0296841	0.0308097	0.0317329	0.0324805	0.0333274	0.0337709	0.0341363	0.0347939	0.0351506
Root vegetables	Phosphorus	0.016699	0.01772	0.0184689	0.0194076	0.0207611	0.0224459	0.0225344	0.0226772	0.02322	0.0218608	0.0228919	0.0231432	0.0231138	0.0221448	0.0229773	0.0236444	0.0241746	0.0247925	0.0251181	0.0253966	0.0258999	0.0261624
Root vegetables	Copper	0.0291238	0.0309044	0.0322106	0.0338478	0.0362084	0.0392864	0.0395817	0.0399559	0.0407939	0.0385099	0.0404278	0.0409001	0.0401571	0.0391286	0.0405664	0.0417211	0.0426316	0.0437111	0.0442749	0.0447321	0.0455902	0.0460613
Root vegetables	Vitamin E	0.00874428	0.0092789	0.00967106	0.0101626	0.0108714	0.0117416	0.0117652	0.0118227	0.0121036	0.0113742	0.0119084	0.0120258	0.0120074	0.0114946	0.011917	0.0122562	0.0125349	0.0128524	0.0130181	0.0131644	0.013429	0.0135678
Sweet potatoes	Vitamin C	0.213946	0.213794	0.186579	0.184934	0.19483	0.18272	0.182627	0.176075	0.177737	0.107952	0.112924	0.110181	0.0864655	0.11044	0.10526	0.108061	0.109456	0.109272	0.0951352	0.0896586	0.089188	0.0926209
Sweet potatoes	Iron	0.0512856	0.0512493	0.0447254	0.0443312	0.0467034	0.0440135	0.0442396	0.0428427	0.0433264	0.026416	0.0277569	0.027204	0.0214017	0.0272644	0.0259419	0.0266899	0.0271726	0.0271712	0.023742	0.0224457	0.0223589	0.0233137
Sweet potatoes	Carbohydrates	0.1405	0.140401	0.122528	0.121448	0.127947	0.120679	0.121289	0.11737	0.118292	0.0721481	0.0757492	0.0741379	0.0583763	0.0745904	0.0711184	0.0730718	0.0741036	0.0740148	0.0644572	0.0607379	0.0603936	0.0627289
Sweet potatoes	Phosphorus	0.0580827	0.0580416	0.050653	0.0502066	0.0528932	0.049624	0.0496108	0.047852	0.0483096	0.0293477	0.0307031	0.0299593	0.0235104	0.0300312	0.0286244	0.029384	0.0297658	0.0297154	0.0258737	0.0243872	0.0242621	0.0251974
Sweet potatoes	Copper	0.200014	0.199872	0.174429	0.172892	0.182143	0.171496	0.17206	0.166474	0.16758	0.102079	0.107062	0.104541	0.0806506	0.104773	0.0997835	0.102375	0.103644	0.103445	0.09005	0.0848128	0.0843251	0.0875929
Sweet potatoes	Vitamin E	0.0276673	0.0276478	0.0241283	0.0239156	0.0251953	0.023614	0.0235624	0.0226942	0.0229072	0.0138905	0.0145292	0.0141615	0.0111103	0.0141802	0.0135049	0.0138556	0.01404	0.014013	0.0121985	0.0114994	0.0114436	0.011887
Mushrooms	Vitamin C	0.000709976	0.000753384	0.000785225	0.000825136	0.000882682	0.000953952	0.000957479	0.000963124	0.000986056	0.000928152	0.000971806	0.000982421	0.000981183	0.000939986	0.000975261	0.00100365	0.00102607	0.00105232	0.00106602	0.00107771	0.00109894	0.00111001
Mushrooms	Iron	0.0603281	0.0640165	0.0667221	0.0701135	0.0750033	0.0814538	0.0822167	0.0830703	0.0852042	0.0805081	0.084674	0.0859817	0.0860873	0.0822575	0.0852009	0.087871	0.090293	0.0927532	0.0943033	0.0956375	0.0976566	0.099041
Mushrooms	Carbohydrates	0.00659058	0.00699352	0.0072891	0.00765959	0.00819378	0.00890593	0.00898864	0.00907508	0.00927654	0.00876839	0.00921466	0.00934406	0.00936374	0.00897397	0.00931425	0.00959334	0.00981937	0.0100754	0.0102095	0.0103199	0.0105187	0.0106266
Mushrooms	Phosphorus	0.0324688	0.0344539	0.0359101	0.0377353	0.040367	0.0436427	0.0438148	0.0440925	0.0451478	0.0425051	0.0445099	0.0449987	0.0449414	0.0430573	0.044676	0.0459731	0.047004	0.0482055	0.0488385	0.0493799	0.0503586	0.050869
Mushrooms	Copper	0.131002	0.139011	0.144887	0.152251	0.162869	0.176714	0.178043	0.179726	0.183495	0.173222	0.181848	0.183973	0.180631	0.176004	0.182472	0.187666	0.191761	0.196617	0.199153	0.20121	0.20507	0.207189
Mushrooms	Vitamin E	0.0527283	0.0559521	0.0583168	0.061281	0.0655548	0.0708021	0.0709448	0.0712913	0.0729848	0.068587	0.071808	0.0725162	0.0724051	0.0693128	0.0718598	0.0739053	0.075586	0.0775001	0.0784996	0.0793818	0.0809775	0.0818143
Bananas	Vitamin C	0.00385581	0.00450339	0.00508739	0.00601656	0.00612346	0.00628822	0.00666778	0.00671159	0.00718405	0.00758431	0.00821455	0.00802431	0.00892365	0.00960805	0.0103542	0.010995	0.011485	0.0116807	0.0115555	0.0115971	0.0119049	0.0124041
Bananas	Iron	0.00138643	0.00161928	0.00182927	0.00216337	0.00220181	0.00227206	0.00242281	0.00244961	0.00262685	0.00278384	0.00302873	0.00297183	0.00331314	0.00355793	0.0038278	0.00407349	0.00427675	0.0043567	0.0043257	0.00435493	0.00447672	0.00468337
Bananas	Carbohydrates	0.00663182	0.00774563	0.00875008	0.0103482	0.0105321	0.0108772	0.011598	0.0117174	0.0125225	0.0132756	0.0144318	0.0141411	0.015779	0.0169956	0.0183224	0.0194724	0.0203645	0.0207215	0.0205051	0.0205759	0.0211131	0.0220023
Bananas	Phosphorus	0.00191153	0.00223257	0.00252208	0.00298272	0.00303572	0.00311857	0.00330762	0.00333081	0.00356572	0.00376514	0.00407852	0.0039843	0.00443079	0.00477093	0.00514179	0.00545959	0.00570335	0.00580044	0.00573888	0.00576021	0.00591381	0.00616215
Bananas	Copper	0.00946241	0.0110516	0.0124848	0.014765	0.0150274	0.0154926	0.0164903	0.0166573	0.0177805	0.0188257	0.020444	0.0199856	0.0218493	0.023927	0.0257659	0.0273433	0.0285473	0.0290265	0.0287118	0.028797	0.0295464	0.0307932
Bananas	Vitamin E	0.000834918	0.000975142	0.0011016	0.0013028	0.00132594	0.00136074	0.00144046	0.00144846	0.00155035	0.00163406	0.00176972	0.00172693	0.00191995	0.00206565	0.00222439	0.00236057	0.00246673	0.00250814	0.00248095	0.00249055	0.00255767	0.0026656
Soybean oil	Vitamin C	0	0	0	0	0	0	0	0	0	0	0	0	0	0	0	0	0	0	0	0	0	0
Soybean oil	Iron	0.00596102	0.00712758	0.00722028	0.0102068	0.0121416	0.0133371	0.0161406	0.0169699	0.0194619	0.0210549	0.0217767	0.0235375	0.0261402	0.0320356	0.0331399	0.0353698	0.0360542	0.039638	0.0458087	0.0476087	0.0530746	0.0541481
Soybean oil	Carbohydrates	5.18e-05	6.2e-05	6.28e-05	8.88e-05	0.000105596	0.000116091	0.000140482	0.000147588	0.000168685	0.000182558	0.000188664	0.000203637	0.000226353	0.000278233	0.000288418	0.000307414	0.000312142	0.000342777	0.000394813	0.00040898	0.00045511	0.000462519
Soybean oil	Phosphorus	0.000410934	0.000491353	0.000497744	0.000703623	0.000837002	0.00091531	0.00110176	0.00115373	0.00132089	0.00142384	0.00146624	0.00157782	0.00174792	0.00214788	0.0022258	0.00237026	0.00240404	0.00263867	0.00303871	0.00314858	0.00350562	0.00356227
Soybean oil	Copper	0.00929918	0.011119	0.0112636	0.0159226	0.0189408	0.0207869	0.0251102	0.0263761	0.0301103	0.0325449	0.0335984	0.0361805	0.0394029	0.0492433	0.0509881	0.0542673	0.0550084	0.060363	0.0694984	0.0719572	0.0800669	0.0813769
Soybean oil	Vitamin E	0.278446	0.332937	0.337267	0.476769	0.567146	0.619575	0.744351	0.778333	0.890949	0.958633	0.986986	1.06093	1.17499	1.44267	1.49379	1.58986	1.61302	1.77003	2.03791	2.11191	2.35205	2.39053
Stem, leafy and flowering vegetables	Vitamin C	0.568675	0.603444	0.628948	0.660916	0.70701	0.764095	0.76692	0.771442	0.78981	0.74343	0.778396	0.786898	0.785906	0.752908	0.781163	0.803904	0.82186	0.842884	0.853862	0.863223	0.880225	0.889098
Stem, leafy and flowering vegetables	Iron	0.287682	0.305271	0.318173	0.334345	0.357663	0.388423	0.392061	0.396132	0.406307	0.383913	0.403779	0.410015	0.410519	0.392256	0.406292	0.419025	0.430574	0.442306	0.449698	0.45606	0.465688	0.47229
Stem, leafy and flowering vegetables	Carbohydrates	0.0710144	0.0753562	0.0785411	0.0825331	0.0882891	0.0959626	0.0968539	0.0977852	0.099956	0.0944806	0.0992893	0.100684	0.100896	0.0966957	0.100362	0.10337	0.105805	0.108564	0.110008	0.111199	0.113341	0.114503
Stem, leafy and flowering vegetables	Phosphorus	0.139791	0.148337	0.154607	0.162465	0.173795	0.187899	0.18864	0.189835	0.194379	0.183001	0.191632	0.193736	0.19349	0.185378	0.192347	0.197932	0.20237	0.207543	0.210268	0.2126	0.216813	0.219011
Stem, leafy and flowering vegetables	Copper	0.268733	0.285163	0.297216	0.312323	0.334104	0.362506	0.365231	0.368684	0.376417	0.355342	0.373038	0.377396	0.370541	0.36105	0.374317	0.384972	0.393373	0.403334	0.408536	0.412756	0.420673	0.425021
Stem, leafy and flowering vegetables	Vitamin E	0.103739	0.110081	0.114734	0.120566	0.128974	0.139298	0.139579	0.14026	0.143592	0.13494	0.141277	0.14267	0.142452	0.136368	0.141379	0.145403	0.14871	0.152476	0.154442	0.156178	0.159317	0.160964
Other beans	Vitamin C	2.46e-05	2.63e-05	2.42e-05	2.38e-05	2.45e-05	2.46e-05	2.12e-05	1.87e-05	1.96e-05	2.73e-05	2.38e-05	2.05e-05	2.08e-05	2.27e-05	2.33e-05	2.32e-05	2.46e-05	2.43e-05	2.49e-05	2.56e-05	6.4e-06	1.21e-05
Other beans	Iron	0.021636	0.0231111	0.0212683	0.0208985	0.0215513	0.0217803	0.0188296	0.0166933	0.0175224	0.0245405	0.0214994	0.0185658	0.0189294	0.0205179	0.0211087	0.0210288	0.022415	0.0221585	0.0228106	0.0235367	0.00589077	0.0111713
Other beans	Carbohydrates	0.0148498	0.0158622	0.0145974	0.0143436	0.0147916	0.0149613	0.0129334	0.0114574	0.0119856	0.016792	0.0146992	0.012676	0.0129356	0.0140631	0.0144979	0.0144237	0.0153147	0.0151221	0.015515	0.0159564	0.00398633	0.00753044
Other beans	Phosphorus	0.0147351	0.0157397	0.0144847	0.0142328	0.0146774	0.014767	0.0126979	0.0112122	0.011749	0.0163951	0.0143008	0.0122952	0.0125047	0.0135904	0.0140062	0.013922	0.0147655	0.0145726	0.0149487	0.0153779	0.00384392	0.00726057
Other beans	Copper	0.0678211	0.0724451	0.0666686	0.0655094	0.0675556	0.068211	0.058862	0.0521358	0.054474	0.0762213	0.0666523	0.0573444	0.0573351	0.063374	0.0652595	0.0648312	0.0687188	0.0678053	0.0695389	0.0714821	0.0178567	0.0337352
Other beans	Vitamin E	0.0199113	0.0212689	0.019573	0.0192327	0.0198334	0.0199342	0.0171081	0.0150845	0.015804	0.0220133	0.0191977	0.016487	0.0167636	0.0182042	0.0187458	0.0186228	0.0197572	0.0194946	0.019993	0.0205702	0.00514322	0.00971666
Sesame seed oil	Vitamin C	0	0	0	0	0	0	0	0	0	0	0	0	0	0	0	0	0	0	0	0	0	0
Sesame seed oil	Iron	0.000653655	0.000684909	0.000705346	0.000733219	0.00074085	0.000838187	0.000863222	0.00073141	0.000766685	0.000796049	0.00072549	0.000669276	0.00074632	0.000798584	0.000832978	0.000830675	0.000830861	0.000876473	0.000943739	0.0010216	0.0010445	0.00105831
Sesame seed oil	Carbohydrates	5.17e-06	5.42e-06	5.58e-06	5.8e-06	5.86e-06	6.63e-06	6.83e-06	5.78e-06	6.04e-06	6.27e-06	5.71e-06	5.26e-06	5.88e-06	6.31e-06	6.59e-06	6.56e-06	6.54e-06	6.89e-06	7.39e-06	7.98e-06	8.14e-06	8.22e-06
Sesame seed oil	Phosphorus	2.34e-05	2.45e-05	2.53e-05	2.63e-05	2.65e-05	2.99e-05	3.06e-05	2.58e-05	2.7e-05	2.8e-05	2.54e-05	2.33e-05	2.59e-05	2.78e-05	2.91e-05	2.89e-05	2.88e-05	3.03e-05	3.25e-05	3.51e-05	3.58e-05	3.62e-05
Sesame seed oil	Copper	0.000289688	0.000303539	0.000312597	0.000324949	0.000328331	0.000371129	0.000381513	0.00032296	0.00033698	0.000349564	0.000317991	0.000292265	0.000319596	0.000348732	0.00036409	0.000362072	0.00036013	0.000379188	0.000406758	0.000438656	0.000447642	0.000451843
Sesame seed oil	Vitamin E	0.0204362	0.0214133	0.0220523	0.0229237	0.0231623	0.0260618	0.0266447	0.0224532	0.0234918	0.0242588	0.0220081	0.0201912	0.0224534	0.0240706	0.0251306	0.0249913	0.0248796	0.0261963	0.0281009	0.0303319	0.0309812	0.0312719
Rice	Vitamin C	0	0	0	0	0	0	0	0	0	0	0	0	0	0	0	0	0	0	0	0	0	0
Rice	Iron	0.0676873	0.0677335	0.0674588	0.045684	0.04464	0.044168	0.0429231	0.0288738	0.0352654	0.0298019	0.0255063	0.02628	0.0264627	0.0316337	0.0316422	0.0319636	0.0199513	0.0198776	0.0198102	0.0200347	0.019957	0.0202643
Rice	Carbohydrates	0.245283	0.24545	0.244455	0.165548	0.161765	0.160189	0.155662	0.104632	0.127359	0.107666	0.0920731	0.0947349	0.0954773	0.114476	0.114743	0.115754	0.0719707	0.071623	0.0711412	0.0717112	0.0713041	0.0721218
Rice	Phosphorus	0.225161	0.225314	0.2244	0.151967	0.148494	0.146267	0.141381	0.0947241	0.115495	0.0972487	0.082869	0.0850073	0.0853846	0.102343	0.10255	0.10336	0.0641933	0.0638514	0.0634108	0.0639356	0.0636073	0.0643293
Rice	Copper	0.175987	0.176107	0.175393	0.118778	0.116064	0.114732	0.111294	0.0747968	0.0909342	0.0767753	0.0655876	0.0673267	0.0664817	0.0810425	0.0811395	0.0817354	0.0507332	0.0504513	0.0500915	0.0504683	0.0501777	0.0507573
Rice	Vitamin E	0.0498199	0.0498538	0.0496517	0.0336248	0.0328564	0.0323306	0.0311906	0.0208672	0.0254385	0.0213805	0.0182155	0.0186648	0.0187428	0.022447	0.0224739	0.0226389	0.0140646	0.0139865	0.0138868	0.0140038	0.0139357	0.0140967
Linseed oil	Vitamin C	0	0	0	0	0	0	0	0	0	0	0	0	0	0	0	0	0	0	0	0	0	0
Linseed oil	Iron	4.81e-05	6.27e-05	4.93e-05	4.03e-05	2.95e-05	4.72e-05	5.13e-05	4.88e-05	4.1e-05	4.71e-05	3.72e-05	4.36e-05	5.47e-05	6.18e-05	4.49e-05	5.45e-05	5.85e-05	7e-05	7.8e-05	9.3e-05	7.37e-05	8.44e-05
Linseed oil	Carbohydrates	0	0	0	0	0	0	0	0	0	0	0	0	0	0	0	0	0	0	0	0	0	0
Linseed oil	Phosphorus	2.37e-05	3.09e-05	2.43e-05	1.98e-05	1.45e-05	2.31e-05	2.5e-05	2.37e-05	1.99e-05	2.28e-05	1.79e-05	2.09e-05	2.61e-05	2.96e-05	2.15e-05	2.61e-05	2.78e-05	3.33e-05	3.69e-05	4.4e-05	3.48e-05	3.97e-05
Linseed oil	Copper	9.38e-05	0.00012229	9.61e-05	7.85e-05	5.74e-05	9.19e-05	9.97e-05	9.49e-05	7.94e-05	9.11e-05	7.18e-05	8.38e-05	0.000103045	0.000118742	8.63e-05	0.000104544	0.000111484	0.000133175	0.000147846	0.00017579	0.000139015	0.000158628
Linseed oil	Vitamin E	0.00910066	0.011868	0.00933106	0.00762274	0.00557375	0.00887705	0.00958247	0.00907581	0.00761159	0.00869548	0.00683828	0.0079631	0.00995918	0.0112749	0.00819127	0.00992682	0.0105953	0.0126567	0.0140511	0.0167219	0.0132356	0.015103
Grapes	Vitamin C	0.0103601	0.0119115	0.0137387	0.0164304	0.0182548	0.0219872	0.0250481	0.0271303	0.0277323	0.029532	0.0311669	0.0320799	0.0346963	0.0369187	0.0389734	0.0454543	0.0493329	0.0531094	0.0591345	0.0563628	0.0580588	0.0601795
Grapes	Iron	0.00119205	0.00137056	0.0015808	0.00189052	0.00210044	0.00254221	0.00291248	0.00316865	0.00324492	0.00346873	0.00367724	0.00380188	0.00412221	0.00437479	0.00461052	0.00538883	0.00587856	0.00633885	0.00708367	0.00677292	0.00698641	0.00727096
Grapes	Carbohydrates	0.00266959	0.00306935	0.00354018	0.00423379	0.0047039	0.00569802	0.00652741	0.00709616	0.00724224	0.00774453	0.00820343	0.00846979	0.00919146	0.00978387	0.0103323	0.0120604	0.0131052	0.0141152	0.0157209	0.014982	0.0154263	0.0159925
Grapes	Phosphorus	0.000763067	0.000877334	0.00101192	0.00121017	0.00134455	0.00162006	0.00184605	0.00200039	0.00204503	0.00217818	0.00229905	0.00236653	0.00255951	0.00272363	0.00287541	0.00335331	0.00363976	0.00391831	0.00436329	0.00415929	0.00428496	0.00444172
Grapes	Copper	0.00523013	0.00601333	0.00693577	0.00829465	0.00921567	0.0111437	0.0127434	0.0138515	0.0141197	0.0150797	0.0159566	0.0164364	0.017476	0.0189132	0.0199508	0.0232538	0.0252253	0.0271495	0.0302258	0.0287909	0.0296423	0.0307328
Grapes	Vitamin E	0.00209376	0.0024073	0.00277657	0.00332057	0.00368928	0.00444073	0.00505046	0.00546478	0.00558576	0.00593855	0.00626689	0.0064437	0.00696734	0.00740803	0.00781445	0.00910819	0.00988932	0.0106437	0.0118497	0.0112973	0.0116419	0.0120702
Allium vegetables	Vitamin C	0.0267132	0.0283464	0.0295445	0.0310462	0.0332114	0.0358929	0.0360256	0.036238	0.0371008	0.0349222	0.0365647	0.036964	0.0369175	0.0353674	0.0366947	0.0377629	0.0386064	0.039594	0.0401096	0.0405494	0.041348	0.0417648
Allium vegetables	Iron	0.0198402	0.0210532	0.021943	0.0230583	0.0246664	0.0267878	0.0270387	0.0273194	0.0280212	0.0264768	0.0278468	0.0282769	0.0283116	0.0270521	0.0280201	0.0288982	0.0296948	0.0305039	0.0310136	0.0314524	0.0321164	0.0325717
Allium vegetables	Carbohydrates	0.00973309	0.0103282	0.0107647	0.0113118	0.0121007	0.0131524	0.0132746	0.0134023	0.0136998	0.0129493	0.0136084	0.0137995	0.0138286	0.0132529	0.0137555	0.0141676	0.0145014	0.0148795	0.0150775	0.0152407	0.0155343	0.0156935
Allium vegetables	Phosphorus	0.0113536	0.0120477	0.0125569	0.0131952	0.0141154	0.0152609	0.015321	0.0154181	0.0157872	0.0148631	0.0155641	0.015735	0.015715	0.0150561	0.0156222	0.0160758	0.0164362	0.0168564	0.0170777	0.017267	0.0176093	0.0177877
Allium vegetables	Copper	0.0185333	0.0196664	0.0204976	0.0215395	0.0230417	0.0250004	0.0251883	0.0254265	0.0259598	0.0245063	0.0257268	0.0260273	0.0255545	0.0249	0.025815	0.0265498	0.0271292	0.0278162	0.0281749	0.0284659	0.0290119	0.0293118
Allium vegetables	Vitamin E	0.00560429	0.00594693	0.00619827	0.00651332	0.00696757	0.00752529	0.00754046	0.00757727	0.00775728	0.00728985	0.00763219	0.00770747	0.00769566	0.00736699	0.0076377	0.00785511	0.00803375	0.00823719	0.00834342	0.00843719	0.00860679	0.00869573
Citrus Fruit Total	Vitamin C	0.0425963	0.0359527	0.0451568	0.0362207	0.0480621	0.0492347	0.0547239	0.0597953	0.0635857	0.0714071	0.0799738	0.0879719	0.09342	0.0974524	0.108335	0.11568	0.119394	0.125549	0.134923	0.133442	0.142599	0.15327
Citrus Fruit Total	Iron	0.00530471	0.00447735	0.00562357	0.00451073	0.00598538	0.00616126	0.00688687	0.00755865	0.00805254	0.00907769	0.0102125	0.0112841	0.0120128	0.0124986	0.0138709	0.0148434	0.0153984	0.0162185	0.0174928	0.0173553	0.018572	0.0200427
Citrus Fruit Total	Carbohydrates	0.0113793	0.00960451	0.0120633	0.00967611	0.0128394	0.0132278	0.0147845	0.0162143	0.017215	0.0194136	0.0218228	0.0240794	0.0256568	0.0267744	0.0297754	0.0318205	0.0328817	0.0345933	0.0371865	0.0367732	0.0392799	0.0422265
Citrus Fruit Total	Phosphorus	0.00518383	0.00437532	0.00549543	0.00440794	0.00584899	0.00599394	0.00666385	0.00728459	0.00774732	0.00870202	0.00974722	0.0107227	0.0113866	0.0118788	0.0132062	0.0141005	0.0145545	0.0153045	0.0164489	0.0162704	0.0173889	0.0186912
Citrus Fruit Total	Copper	0.0221278	0.0186766	0.0234579	0.0188158	0.0249671	0.0256772	0.0286486	0.0314142	0.0333131	0.0375194	0.0421317	0.0463801	0.0484188	0.051372	0.0570655	0.0608962	0.0628202	0.066042	0.0709639	0.0701409	0.0749161	0.0805426
Citrus Fruit Total	Vitamin E	0.00495127	0.00417903	0.00524888	0.00421019	0.00558659	0.00571919	0.00634619	0.00692732	0.00736605	0.00825863	0.00924879	0.0101631	0.0107895	0.0112468	0.0124933	0.0133319	0.0137655	0.0144715	0.01555	0.0153835	0.0164457	0.0176808
Casaba	Vitamin C	0.0113177	0.0132314	0.0156358	0.0198665	0.0197536	0.0227637	0.0214585	0.0207718	0.0227753	0.0244	0.0249328	0.0268359	0.0268738	0.026947	0.0269186	0.026315	0.0274633	0.0269327	0.0269965	0.0285241	0.0294783	0.0313235
Casaba	Iron	0.00379822	0.00444045	0.00524734	0.00666717	0.00662929	0.00767664	0.00727737	0.00707592	0.00777263	0.008359	0.00857994	0.00927619	0.0093124	0.00931342	0.00928796	0.00909935	0.00954495	0.00937575	0.00943217	0.00999728	0.0103461	0.0110382
Casaba	Carbohydrates	0.0029258	0.00342052	0.00404207	0.00513578	0.0051066	0.00591834	0.00561008	0.00545065	0.00596697	0.00641942	0.00658377	0.0071082	0.00714221	0.00716438	0.00715953	0.00700479	0.00731921	0.00718124	0.00720026	0.00760662	0.00785774	0.00835102
Casaba	Phosphorus	0.00181683	0.00212403	0.00251	0.00318916	0.00317104	0.00365561	0.00344686	0.00333802	0.00366043	0.00392233	0.00400847	0.0043147	0.00432073	0.00433279	0.00432851	0.00423113	0.00441614	0.00433074	0.00434146	0.00458767	0.00474171	0.0050388
Casaba	Copper	0.0042323	0.00494793	0.00584703	0.00742913	0.00738692	0.00854614	0.00808679	0.00785572	0.00858955	0.00922902	0.00945545	0.0101849	0.0100266	0.0102258	0.0102073	0.00997214	0.010402	0.0101985	0.0102214	0.010793	0.0111484	0.0118492
Casaba	Vitamin E	0.00255961	0.00299241	0.00353616	0.00449299	0.00446746	0.00514489	0.00484177	0.00468212	0.00513344	0.00549068	0.00561018	0.00603209	0.00603894	0.00605085	0.00603992	0.00590078	0.0061607	0.00604017	0.00605371	0.006398	0.00661465	0.00703047
Refined rice	Vitamin C	0	0	0	0	0	0	0	0	0	0	0	0	0	0	0	0	0	0	0	0	0	0
Refined rice	Iron	0.13061	0.130699	0.130169	0.133345	0.130298	0.12892	0.12411	0.132164	0.13067	0.134582	0.136981	0.141136	0.142117	0.144797	0.144836	0.146307	0.150881	0.150324	0.149815	0.151512	0.150925	0.153249
Refined rice	Carbohydrates	0.797212	0.797755	0.79452	0.813904	0.795305	0.787555	0.75811	0.806695	0.794864	0.818951	0.832877	0.856955	0.863671	0.882592	0.884649	0.892443	0.916763	0.912334	0.906196	0.913457	0.908272	0.918688
Refined rice	Phosphorus	0.261931	0.262109	0.261047	0.267415	0.261305	0.257386	0.246451	0.261393	0.257997	0.264759	0.268305	0.275228	0.27645	0.282418	0.282988	0.285224	0.292671	0.291112	0.289103	0.291496	0.289999	0.293291
Refined rice	Copper	0.578841	0.579236	0.576887	0.590962	0.577457	0.570828	0.548522	0.583581	0.574333	0.590979	0.600403	0.616323	0.608588	0.632311	0.633069	0.637717	0.653982	0.650348	0.645711	0.650568	0.646822	0.654293
Refined rice	Vitamin E	0.0512445	0.0512794	0.0510715	0.0523175	0.0511219	0.0503039	0.0480743	0.0509154	0.050245	0.0514676	0.0521468	0.0534332	0.0536564	0.05477	0.0548356	0.0552382	0.0566981	0.056383	0.055981	0.0564529	0.0561785	0.0568273
Refined wheat	Vitamin C	0	0	0	0	0	0	0	0	0	0	0	0	0	0	0	0	0	0	0	0	0	0
Refined wheat	Iron	0.106775	0.106261	0.103775	0.116746	0.113379	0.110244	0.112858	0.1118	0.113173	0.115861	0.109901	0.107809	0.103968	0.108167	0.11639	0.112135	0.120899	0.123677	0.122988	0.125147	0.126236	0.128012
Refined wheat	Carbohydrates	0.491509	0.489145	0.477699	0.537406	0.521906	0.507901	0.519906	0.514642	0.519191	0.531711	0.503953	0.493677	0.476506	0.497232	0.536136	0.51585	0.554001	0.566082	0.561044	0.56902	0.572931	0.578746
Refined wheat	Phosphorus	0.204298	0.203315	0.198558	0.223376	0.216933	0.209992	0.213817	0.210965	0.213191	0.217464	0.20538	0.200585	0.192955	0.201285	0.216966	0.208569	0.223745	0.22851	0.226437	0.229716	0.231421	0.233743
Refined wheat	Copper	0.342061	0.340416	0.332451	0.374004	0.363216	0.35285	0.360556	0.356848	0.359571	0.36777	0.348208	0.340315	0.321832	0.341442	0.367741	0.353312	0.378797	0.386775	0.383177	0.388435	0.391074	0.395075
Refined wheat	Vitamin E	0.0505219	0.0502789	0.0491024	0.0552396	0.0536464	0.0518769	0.0527205	0.051942	0.0524809	0.053435	0.0504559	0.0492233	0.0473386	0.0493419	0.0531424	0.0510573	0.0547894	0.0559434	0.0554229	0.0562341	0.0566671	0.0572469
