# Supplementary material for: Nutrient coverage of China’s plant-based food supply can be improved with food system adjustments
Source: Nat Food. 2026 May 1;7(5):452–63. doi: 10.1038/s43016-026-01349-6 (PMC13212153; doi:10.1038/s43016-026-01349-6)
Supplement: Supplementary file 10 — Source data for Extended Data Fig. 2. [file 43016_2026_1349_MOESM10_ESM.xlsx]

## Sheet: Sheet1
Source	Nutrient	Coverage from crop and crop products
		Y1997	Y1998	Y1999	Y2000	Y2001	Y2002	Y2003	Y2004	Y2005	Y2006	Y2007	Y2008	Y2009	Y2010	Y2011	Y2012	Y2013	Y2014	Y2015	Y2016	Y2017	Y2018
Soybean	Energy	0.0231052	0.0171955	0.0128617	0.0154391	0.0156317	0.0135275	0.0140294	0.014319	0.0158032	0.0142279	0.0160051	0.0154845	0.0165921	0.0162287	0.0131465	0.0133033	0.0145237	0.0172921	0.018087	0.0209541	0.0215022	0.0209993
Soybean	Protein	0.0891204	0.0663257	0.0496096	0.059551	0.060294	0.0520879	0.053939	0.0549764	0.0605877	0.0545255	0.0612446	0.0591662	0.0633287	0.0619799	0.0502391	0.0507875	0.0553838	0.0658805	0.068827	0.0796681	0.0816902	0.0797061
Soybean	Dietary Fiber	0.0800399	0.0595677	0.0445548	0.0534833	0.0541506	0.0469747	0.048816	0.0499107	0.0548118	0.0495313	0.0557201	0.0539031	0.0577402	0.0564885	0.0457701	0.0462517	0.050418	0.0599501	0.0625942	0.0724261	0.0742209	0.0724324
Soybean	Vitamin A	0.0048077	0.00357801	0.00267624	0.00321255	0.00325263	0.00281117	0.00291175	0.00296876	0.00327107	0.0029448	0.00330804	0.00319647	0.00342212	0.00334931	0.0027149	0.00274487	0.00299353	0.00356023	0.00371942	0.00430491	0.00441377	0.00430635
Soybean	Thiamin	0.0509142	0.0378916	0.0283418	0.0340213	0.0344457	0.0295847	0.0307443	0.0314338	0.0345205	0.0311699	0.0351066	0.0339482	0.0363648	0.0355765	0.028826	0.0291294	0.0317532	0.0377566	0.0394376	0.045614	0.0467444	0.0456179
Soybean	Riboflavin	0.0250773	0.0186632	0.0139595	0.0167569	0.0169659	0.0145703	0.0151414	0.015481	0.0170012	0.015351	0.0172898	0.0165601	0.0177389	0.0175212	0.0141967	0.0143461	0.0156383	0.0185949	0.0194228	0.0224647	0.0230214	0.0224666
Soybean	Calcium	0.0340671	0.0253536	0.0189637	0.0227639	0.0230479	0.0199796	0.0207565	0.0211933	0.0232638	0.0210177	0.023665	0.0229274	0.0246435	0.0242514	0.0197664	0.0199744	0.0217562	0.0258326	0.0269484	0.0311219	0.0318425	0.0309631
Soybean	Zinc	0.055587	0.0413692	0.0309429	0.0371437	0.0376071	0.0325685	0.0337582	0.034471	0.0380511	0.0342695	0.0384987	0.0372284	0.0398274	0.038964	0.0315708	0.031903	0.0348213	0.0414048	0.0432482	0.0500855	0.0513268	0.0500899
Soybean	Niacin	0.0259781	0.0193335	0.0144609	0.0173588	0.0175753	0.0152256	0.0157922	0.0161002	0.0177658	0.0159955	0.0179985	0.0174047	0.0186614	0.0182743	0.0148069	0.0149913	0.0163573	0.0194685	0.0203548	0.0235879	0.0241957	0.0236126
Soybean	Magnesium	0.100025	0.0744413	0.0556799	0.0668377	0.0676716	0.0584666	0.0605353	0.0616974	0.0679627	0.0611959	0.0687394	0.0664152	0.0710856	0.069598	0.0564355	0.0570601	0.0622333	0.0740193	0.0773356	0.0895195	0.0918017	0.0895791
Soybean	Selenium	0.0171455	0.0127601	0.0095442	0.0114568	0.0115997	0.0100218	0.0103768	0.0105755	0.0116488	0.010489	0.0117836	0.0113875	0.0121929	0.0119387	0.00968373	0.0097898	0.0106762	0.0126974	0.0132655	0.0153561	0.0157434	0.0153575
Soybean	Potassium	0.102213	0.0760695	0.0568977	0.0682996	0.0691517	0.0597942	0.0619624	0.0631739	0.0695729	0.0626786	0.0704798	0.068171	0.0730577	0.071552	0.0580384	0.0587057	0.0640548	0.0762059	0.0796421	0.0921846	0.0945218	0.0922217
Cucurbitaceous and solanaceous vegetables	Energy	0.0281412	0.0298618	0.0311239	0.0327058	0.0349868	0.0378843	0.0380922	0.0383851	0.0393851	0.0370719	0.0388702	0.0393436	0.0393312	0.0376429	0.0390173	0.0401838	0.0411233	0.0422196	0.0428234	0.0433369	0.0442276	0.044717
Cucurbitaceous and solanaceous vegetables	Protein	0.046767	0.0496263	0.0517238	0.0543528	0.0581434	0.0628507	0.0631	0.0634977	0.065058	0.0612117	0.064085	0.0647708	0.0646794	0.0619412	0.0642422	0.0660966	0.0675653	0.0693032	0.0702107	0.0709911	0.0723952	0.0731291
Cucurbitaceous and solanaceous vegetables	Dietary Fiber	0.180031	0.191038	0.199112	0.209233	0.223825	0.242949	0.244775	0.24709	0.252272	0.238338	0.249908	0.252929	0.252769	0.241973	0.250865	0.258006	0.263636	0.270312	0.273689	0.276626	0.281933	0.284846
Cucurbitaceous and solanaceous vegetables	Vitamin A	0.134832	0.143075	0.149122	0.156702	0.16763	0.18128	0.182043	0.183252	0.187714	0.176678	0.184991	0.187011	0.18679	0.178886	0.185535	0.190914	0.195171	0.200155	0.202773	0.20501	0.209046	0.211154
Cucurbitaceous and solanaceous vegetables	Thiamin	0.0546297	0.0579698	0.0604198	0.0634908	0.0679188	0.0729906	0.0735393	0.0742346	0.0757915	0.0715481	0.0751112	0.0759888	0.0759407	0.0726974	0.0753687	0.0775142	0.0792057	0.0812114	0.0822588	0.0831084	0.0847026	0.0855779
Cucurbitaceous and solanaceous vegetables	Riboflavin	0.0689502	0.0731658	0.076258	0.0801341	0.0857227	0.0921156	0.092808	0.0936854	0.0956504	0.090295	0.0947918	0.094986	0.0949259	0.0917456	0.0951168	0.0978244	0.0999591	0.10249	0.103812	0.104884	0.106896	0.108001
Cucurbitaceous and solanaceous vegetables	Calcium	0.0594176	0.0630504	0.0657152	0.0690553	0.0738713	0.0801267	0.0807044	0.0813574	0.083026	0.0784218	0.0823024	0.0834215	0.0836539	0.0805533	0.0840085	0.0863999	0.0882148	0.0903197	0.0913682	0.0921728	0.0937917	0.0944191
Cucurbitaceous and solanaceous vegetables	Zinc	0.0896885	0.0951721	0.0991944	0.104236	0.111506	0.120829	0.121425	0.122416	0.125627	0.118289	0.123861	0.125308	0.125069	0.119727	0.124127	0.12766	0.130613	0.133921	0.135648	0.137225	0.139857	0.141302
Cucurbitaceous and solanaceous vegetables	Niacin	0.108841	0.115495	0.120377	0.126495	0.135317	0.14668	0.1475	0.148469	0.152308	0.143369	0.150366	0.152123	0.152171	0.145811	0.151169	0.15577	0.159322	0.163513	0.165781	0.167815	0.171199	0.172968
Cucurbitaceous and solanaceous vegetables	Magnesium	0.110229	0.116968	0.121912	0.128108	0.137043	0.148151	0.148716	0.149648	0.153253	0.144272	0.151049	0.152685	0.152465	0.146066	0.15155	0.155947	0.159436	0.163518	0.165671	0.167518	0.17085	0.172595
Cucurbitaceous and solanaceous vegetables	Selenium	0.0183669	0.0194898	0.0203136	0.0213461	0.0228348	0.0246855	0.0247806	0.0249348	0.025534	0.0240376	0.0251703	0.0254481	0.0254212	0.0243562	0.0252781	0.0260087	0.0265876	0.0272667	0.0276242	0.0279334	0.0284813	0.0287634
Cucurbitaceous and solanaceous vegetables	Potassium	0.143386	0.152152	0.158583	0.166643	0.178265	0.192872	0.193772	0.195055	0.199707	0.188101	0.197147	0.1995	0.199466	0.191156	0.198396	0.20424	0.208896	0.2143	0.217182	0.219591	0.223928	0.226188
Sorghum	Energy	0.00417678	0.00451019	0.00387235	0.00361206	0.00309078	0.00528801	0.0039346	0.00316467	0.00329104	0.00219999	0.00166177	0.00248463	0.00203157	0.00298238	0.00305451	0.00302286	0.00631408	0.0150831	0.0240203	0.0171412	0.0139645	0.0120993
Sorghum	Protein	0.00518604	0.00560001	0.00480805	0.00448487	0.00383762	0.00655451	0.00486958	0.00391129	0.00406162	0.00271399	0.00204696	0.00305608	0.00249607	0.00366655	0.00375753	0.00371487	0.00775074	0.0184982	0.0294237	0.020979	0.017078	0.0147834
Sorghum	Dietary Fiber	0.00434847	0.00469558	0.00403153	0.00376054	0.00321783	0.00551872	0.00411455	0.0033152	0.00343052	0.00230176	0.0017387	0.00259942	0.00212475	0.00311988	0.00319605	0.00315854	0.00658744	0.0157157	0.024983	0.017806	0.0144866	0.0125426
Sorghum	Vitamin A	0	0	0	0	0	0	0	0	0	0	0	0	0	0	0	0	0	0	0	0	0	0
Sorghum	Thiamin	0.00705255	0.00761552	0.00653852	0.00609902	0.00521882	0.00886173	0.00660698	0.0053234	0.00550859	0.00369311	0.00279305	0.00417403	0.00341183	0.00500977	0.00513209	0.00507186	0.0105778	0.0252356	0.0401327	0.0285922	0.023262	0.0201404
Sorghum	Riboflavin	0.00245552	0.00265154	0.00227655	0.00212353	0.00181707	0.00308515	0.00230017	0.00185331	0.00191778	0.00128573	0.000972381	0.00143932	0.00117649	0.00174412	0.0017867	0.00176573	0.00368261	0.00878561	0.0139719	0.00995418	0.00809849	0.00701174
Sorghum	Calcium	0.000768453	0.000829795	0.000712445	0.000664556	0.000568648	0.000974572	0.000726384	0.000584475	0.000604532	0.000405524	0.000306599	0.00045906	0.000376517	0.000556119	0.000573075	0.000566349	0.00118023	0.00281167	0.00446577	0.00317681	0.00258047	0.00222614
Sorghum	Zinc	0.00534519	0.00577188	0.00495561	0.00462251	0.00395539	0.00677225	0.00503617	0.00405257	0.00421516	0.00281869	0.00212627	0.00317758	0.00259401	0.00380892	0.00390192	0.00385613	0.00805263	0.0192112	0.0305519	0.0217944	0.0177314	0.015352
Sorghum	Niacin	0.00387615	0.00418557	0.00359364	0.00335208	0.00286832	0.00491263	0.00365567	0.00293705	0.00305376	0.00204147	0.00154246	0.00230511	0.00188598	0.00277193	0.00283961	0.00281166	0.00586959	0.0140165	0.0223122	0.0159267	0.0129701	0.0112296
Sorghum	Magnesium	0.0126981	0.0137117	0.0117726	0.0109813	0.00939649	0.0160503	0.0119226	0.00957596	0.00993932	0.00664511	0.00501209	0.00748392	0.00611238	0.00898203	0.0092084	0.00910523	0.0190001	0.0453407	0.0721256	0.0514268	0.0418687	0.0362461
Sorghum	Selenium	0.00154259	0.00166573	0.00143016	0.00133402	0.0011415	0.0019498	0.00144841	0.00116329	0.00120736	0.000807203	0.000608918	0.000909408	0.000743028	0.00109196	0.00111981	0.00110714	0.00231003	0.00551221	0.00876805	0.00625206	0.0050887	0.00440396
Sorghum	Potassium	0.00374237	0.00404111	0.00346961	0.00323639	0.00276932	0.00473418	0.00351965	0.0028279	0.00293452	0.00196295	0.00148214	0.0022155	0.00181178	0.00266324	0.00273123	0.00270178	0.00564019	0.013463	0.0214222	0.0152736	0.0124332	0.0107621
Groundnut oil	Energy	0.0142216	0.0155271	0.0164195	0.0172383	0.019035	0.0210104	0.0188364	0.0200646	0.0197902	0.0191718	0.0177554	0.0169869	0.0178628	0.0270624	0.02667	0.0267605	0.0262017	0.0245234	0.0237963	0.023523	0.024272	0.0233365
Groundnut oil	Protein	0	0	0	0	0	0	0	0	0	0	0	0	0	0	0	0	0	0	0	0	0	0
Groundnut oil	Dietary Fiber	0	0	0	0	0	0	0	0	0	0	0	0	0	0	0	0	0	0	0	0	0	0
Groundnut oil	Vitamin A	0	0	0	0	0	0	0	0	0	0	0	0	0	0	0	0	0	0	0	0	0	0
Groundnut oil	Thiamin	0	0	0	0	0	0	0	0	0	0	0	0	0	0	0	0	0	0	0	0	0	0
Groundnut oil	Riboflavin	0	0	0	0	0	0	0	0	0	0	0	0	0	0	0	0	0	0	0	0	0	0
Groundnut oil	Calcium	0.000571513	0.000623975	0.000659837	0.000692745	0.000764944	0.000845779	0.000759567	0.000809412	0.000794034	0.000771898	0.000715537	0.000685525	0.000723107	0.00110223	0.00109293	0.00109512	0.00106977	0.000998515	0.000966339	0.000952234	0.000979674	0.00093784
Groundnut oil	Zinc	0.0021331	0.00232891	0.00246276	0.00258558	0.00285506	0.00315366	0.00282578	0.00301143	0.00297079	0.00287892	0.00266268	0.00254618	0.00267318	0.00405084	0.003993	0.00400099	0.0039165	0.00366086	0.00354741	0.0035054	0.00361214	0.00347042
Groundnut oil	Niacin	0	0	0	0	0	0	0	0	0	0	0	0	0	0	0	0	0	0	0	0	0	0
Groundnut oil	Magnesium	0.000268429	0.00029307	0.000309913	0.000325369	0.00035928	0.000395919	0.000354365	0.000376936	0.000371071	0.000359523	0.000332477	0.000317662	0.000333665	0.000506012	0.00049917	0.000500438	0.000489506	0.000457678	0.000443613	0.000438152	0.000451808	0.000434031
Groundnut oil	Selenium	0	0	0	0	0	0	0	0	0	0	0	0	0	0	0	0	0	0	0	0	0	0
Groundnut oil	Potassium	1.82e-05	1.98e-05	2.1e-05	2.2e-05	2.43e-05	2.68e-05	2.4e-05	2.56e-05	2.51e-05	2.44e-05	2.26e-05	2.16e-05	2.27e-05	3.44e-05	3.4e-05	3.41e-05	3.34e-05	3.12e-05	3.02e-05	2.99e-05	3.08e-05	2.96e-05
Millet	Energy	0.00529006	0.00446658	0.00361188	0.00365091	0.00346232	0.00356939	0.00297408	0.00277406	0.00231976	0.0018248	0.00208295	0.001457	0.00117111	0.00245739	0.0028	0.00257575	0.00262954	0.00242476	0.00331112	0.00462297	0.0037063	0.00339188
Millet	Protein	0.00566275	0.00478126	0.00386634	0.00390812	0.00370624	0.0038143	0.00317333	0.00295584	0.00246821	0.00194077	0.00221202	0.00154503	0.0012405	0.0026046	0.00296955	0.00272899	0.00278283	0.00256377	0.00349677	0.00487796	0.00390775	0.00357296
Millet	Dietary Fiber	0.00193768	0.00163605	0.00132299	0.00133728	0.0012682	0.00131059	0.00109421	0.00102241	0.000850741	0.000671707	0.000766761	0.000536293	0.000430922	0.000904434	0.00103076	0.000946889	0.000965193	0.000888869	0.00121163	0.00168956	0.00135272	0.00123707
Millet	Vitamin A	0.000501128	0.00042312	0.000342153	0.000345851	0.000327986	0.000337695	0.000281015	0.000261842	0.000218599	0.000171945	0.000195999	0.000136929	0.000109964	0.000230891	0.000263248	0.000241952	0.000246745	0.000227279	0.000309988	0.000432393	0.000346359	0.00031667
Millet	Thiamin	0.0101166	0.00854176	0.00690724	0.00698189	0.00662123	0.00677466	0.00565616	0.00528499	0.00439762	0.00346939	0.0039651	0.00277219	0.00222751	0.00467516	0.00532816	0.00489462	0.00498924	0.00459471	0.00626559	0.00873362	0.00699245	0.00639463
Millet	Riboflavin	0.00303498	0.00256254	0.00207218	0.00209458	0.00198638	0.00203222	0.0016967	0.00158536	0.00131917	0.00104072	0.00118943	0.000823664	0.00066183	0.00140243	0.00159831	0.00146826	0.00149664	0.00137829	0.00187951	0.00261986	0.00209755	0.00191822
Millet	Calcium	0.00173321	0.00146341	0.00118338	0.00119617	0.00113437	0.00117147	0.000977759	0.000912362	0.000758828	0.000598996	0.000684373	0.000479383	0.000386512	0.000816006	0.000935495	0.000859377	0.000875289	0.000804924	0.00109624	0.00152575	0.00121963	0.00111134
Millet	Zinc	0.00789342	0.00666469	0.00538936	0.00544761	0.0051662	0.00532987	0.00443848	0.0041419	0.00346422	0.00272599	0.00310749	0.00217259	0.00174349	0.00365928	0.00417039	0.00383106	0.00391012	0.00360092	0.00491041	0.00685342	0.00548709	0.00501798
Millet	Niacin	0.00451528	0.00381241	0.00308288	0.0031162	0.00295523	0.00304986	0.00254146	0.0023679	0.00197975	0.0015574	0.00177823	0.00124324	0.000999923	0.00210067	0.00239408	0.00220349	0.00224824	0.00207244	0.00282881	0.00395066	0.00316608	0.0028954
Millet	Magnesium	0.012933	0.0109198	0.00883024	0.00892567	0.0084646	0.00871214	0.00724706	0.00675011	0.00563388	0.00443238	0.00505206	0.00352915	0.00283346	0.00595152	0.006788	0.00623904	0.00636306	0.00586147	0.00799518	0.0111535	0.00893608	0.00817115
Millet	Selenium	0.0031904	0.00269377	0.0021783	0.00220184	0.0020881	0.00214915	0.0017878	0.00166514	0.0013897	0.00109333	0.00124636	0.000870832	0.000699433	0.00146924	0.00167624	0.0015405	0.00157095	0.00144703	0.00197368	0.00275346	0.00220546	0.00201604
Millet	Potassium	0.00481925	0.00406906	0.00329043	0.00332599	0.00315417	0.00324907	0.00270498	0.00252037	0.0021031	0.00165545	0.0018889	0.00132095	0.0010619	0.00223118	0.00254559	0.00234071	0.00238824	0.00220056	0.00300244	0.00418827	0.00335515	0.00306756
Watermelons	Energy	0.00510768	0.00685526	0.00705187	0.00861825	0.00857139	0.00930916	0.0085567	0.0084172	0.00881857	0.00906288	0.00859393	0.00852985	0.00857881	0.00893406	0.0088674	0.0089172	0.0089953	0.00905467	0.00918832	0.00862134	0.00870514	0.00844409
Watermelons	Protein	0.00354075	0.00475221	0.0048885	0.00597435	0.00594187	0.00644222	0.00591255	0.00580815	0.00607633	0.0062421	0.00591026	0.00585763	0.00588479	0.00613226	0.00609024	0.00611832	0.00616491	0.00619993	0.00628396	0.00589109	0.00594384	0.00576031
Watermelons	Dietary Fiber	0.00287224	0.00385497	0.00396553	0.00484637	0.00482002	0.00524758	0.00483316	0.00476268	0.00496509	0.00512162	0.00485677	0.00482012	0.00484624	0.00504808	0.00501154	0.00503269	0.00506903	0.00509585	0.00516184	0.00483729	0.00487776	0.00472806
Watermelons	Vitamin A	0.0103994	0.0139576	0.0143579	0.0175471	0.0174517	0.0189295	0.0173772	0.0170761	0.0178608	0.0183544	0.0173806	0.0172295	0.0173133	0.0180417	0.0179185	0.0180033	0.0181418	0.0182415	0.0184886	0.0173312	0.0174848	0.016944
Watermelons	Thiamin	0.00690719	0.00927046	0.00953634	0.0116546	0.0115912	0.0124942	0.0115075	0.0113397	0.0118216	0.0121846	0.0115684	0.0114765	0.0115387	0.0120192	0.0119322	0.0119826	0.0120691	0.012133	0.012295	0.0115174	0.0116137	0.0112573
Watermelons	Riboflavin	0.0139485	0.0187209	0.0192578	0.0235355	0.0234075	0.0252287	0.0232363	0.0228975	0.0238706	0.0246035	0.0233592	0.022953	0.0230773	0.0242696	0.0240939	0.0241956	0.0243704	0.0244993	0.0248265	0.0232562	0.0234508	0.0227311
Watermelons	Calcium	0.00347229	0.00466032	0.00479398	0.00585884	0.00582698	0.0063394	0.00583699	0.0057441	0.0059855	0.00617274	0.00585879	0.00582326	0.00587484	0.00615559	0.00614727	0.00617321	0.00621283	0.00623679	0.00631205	0.00590391	0.00594384	0.00574064
Watermelons	Zinc	0.00416568	0.00559095	0.0057513	0.0070288	0.00699058	0.00759784	0.00697985	0.00686925	0.0071981	0.00740002	0.00700776	0.0069521	0.00698082	0.00727156	0.00721892	0.00724939	0.00731111	0.00734978	0.00744794	0.00698582	0.00704426	0.00682807
Watermelons	Niacin	0.0103211	0.0138524	0.0142497	0.0174149	0.0173202	0.018831	0.0173107	0.0170096	0.0178173	0.0183117	0.0173691	0.0172311	0.017341	0.0180805	0.0179496	0.0180599	0.0182077	0.0183216	0.0185841	0.0174422	0.017605	0.0170647
Watermelons	Magnesium	0.0195705	0.0262664	0.0270197	0.0330215	0.0328419	0.0356106	0.0326779	0.0320997	0.0335661	0.0345006	0.0326677	0.0323809	0.0325301	0.0339109	0.0336913	0.0338517	0.0341146	0.0343043	0.0347718	0.0325988	0.0328943	0.0318811
Watermelons	Selenium	0.000696673	0.000935038	0.000961855	0.00117551	0.00116911	0.00126767	0.00116331	0.00114268	0.00119481	0.00122807	0.00116299	0.00115302	0.00115877	0.00120806	0.00120059	0.00120617	0.0012154	0.00122209	0.00123868	0.00116132	0.00117154	0.0011351
Watermelons	Potassium	0.0183458	0.0246227	0.0253289	0.030955	0.0307867	0.0334094	0.0306839	0.0301516	0.0315215	0.0324161	0.0307266	0.0304901	0.0306695	0.0319818	0.0317848	0.0319497	0.0322111	0.0323988	0.0328494	0.030795	0.0310699	0.0301091
Leguminous vegetables and sprouts	Energy	0.0143376	0.0152142	0.0158573	0.0166633	0.0178254	0.0193016	0.0194075	0.0195568	0.0200663	0.0188877	0.0198039	0.0200451	0.0200388	0.0191786	0.0198789	0.0204732	0.0209519	0.0215104	0.021818	0.0220797	0.0225335	0.0227828
Leguminous vegetables and sprouts	Protein	0.046315	0.0491467	0.0512239	0.0538275	0.0575815	0.0622432	0.0624901	0.062884	0.0644292	0.0606201	0.0634657	0.0641448	0.0640543	0.0613425	0.0636213	0.0654578	0.0669123	0.0686334	0.0695321	0.070305	0.0716955	0.0724223
Leguminous vegetables and sprouts	Dietary Fiber	0.0628584	0.0667016	0.0695206	0.0730542	0.0781492	0.0848264	0.085464	0.086272	0.0880815	0.0832165	0.087256	0.0883108	0.0882549	0.0844857	0.0875902	0.0900835	0.0920493	0.0943803	0.0955592	0.0965848	0.0984375	0.0994548
Leguminous vegetables and sprouts	Vitamin A	0.0335467	0.0355977	0.0371022	0.0389881	0.0417071	0.0451034	0.045293	0.0455938	0.0467042	0.0439582	0.0460267	0.0465292	0.0464741	0.0445075	0.0461618	0.0475001	0.0485595	0.0497994	0.0504509	0.0510074	0.0520114	0.052536
Leguminous vegetables and sprouts	Thiamin	0.0579166	0.0614576	0.0640551	0.0673109	0.0720052	0.0773822	0.0779639	0.078701	0.0803517	0.0758529	0.0796304	0.0805608	0.0805098	0.0770714	0.0799034	0.082178	0.0839712	0.0860977	0.087208	0.0881088	0.0897989	0.0907269
Leguminous vegetables and sprouts	Riboflavin	0.052631	0.0558489	0.0582093	0.0611679	0.0654339	0.0703137	0.0708422	0.071512	0.0730118	0.068924	0.0723565	0.0725047	0.0724588	0.0700312	0.0726046	0.0746713	0.0763008	0.078233	0.0792419	0.0800604	0.0815961	0.0824393
Leguminous vegetables and sprouts	Calcium	0.0401788	0.0426353	0.0444373	0.046696	0.0499526	0.0541825	0.0545732	0.0550148	0.0561431	0.0530297	0.0556537	0.0564105	0.0565677	0.054471	0.0568075	0.0584245	0.0596518	0.0610751	0.0617841	0.0623282	0.063423	0.0638472
Leguminous vegetables and sprouts	Zinc	0.0473483	0.0502432	0.0523667	0.0550284	0.0588661	0.0637881	0.0641025	0.0646256	0.0663212	0.062447	0.0653888	0.0661528	0.0660263	0.0632064	0.065529	0.0673943	0.0689533	0.0706994	0.0716112	0.0724437	0.0738334	0.0745964
Leguminous vegetables and sprouts	Niacin	0.0455788	0.0483655	0.0504096	0.0529719	0.0566662	0.0614245	0.0617679	0.0621738	0.0637815	0.0600381	0.062968	0.0637037	0.0637241	0.0610609	0.0633046	0.0652312	0.0667185	0.0684737	0.0694233	0.0702752	0.0716922	0.0724331
Leguminous vegetables and sprouts	Magnesium	0.0703277	0.0746275	0.0777815	0.081735	0.0874353	0.0945223	0.0948832	0.0954778	0.0977778	0.0920474	0.0963715	0.0974152	0.0972751	0.0931922	0.0966908	0.0994967	0.101723	0.104327	0.105701	0.106879	0.109004	0.110118
Leguminous vegetables and sprouts	Selenium	0.0151881	0.0161167	0.0167979	0.0176517	0.0188828	0.0204132	0.0204918	0.0206194	0.0211149	0.0198774	0.020814	0.0210438	0.0210215	0.0201409	0.0209032	0.0215074	0.0219861	0.0225476	0.0228433	0.0230989	0.0235521	0.0237853
Leguminous vegetables and sprouts	Potassium	0.0579728	0.0615173	0.0641172	0.0673762	0.0720751	0.0779808	0.0783447	0.0788633	0.0807442	0.0760518	0.0797093	0.0806604	0.0806468	0.0772869	0.080214	0.0825768	0.0844593	0.0866444	0.0878097	0.0887837	0.0905372	0.0914507
Aquatic vegetables	Energy	0.00197582	0.00209662	0.00218523	0.0022963	0.00245645	0.00265989	0.00267448	0.00269505	0.00276526	0.00260285	0.00272911	0.00276234	0.00276148	0.00264293	0.00273944	0.00282133	0.0028873	0.00296427	0.00300666	0.00304272	0.00310525	0.00313961
Aquatic vegetables	Protein	0.00314248	0.00333461	0.00347554	0.0036522	0.00390691	0.00422321	0.00423996	0.00426669	0.00437153	0.00411308	0.00430615	0.00435223	0.00434609	0.0041621	0.00431671	0.00444132	0.00454	0.00465679	0.00471776	0.0047702	0.00486455	0.00491386
Aquatic vegetables	Dietary Fiber	0.00397196	0.0042148	0.00439293	0.00461622	0.00493816	0.00536009	0.00540038	0.00545144	0.00556577	0.00525836	0.00551361	0.00558026	0.00557673	0.00533856	0.00553473	0.00569228	0.00581649	0.00596379	0.00603829	0.00610309	0.00622016	0.00628444
Aquatic vegetables	Vitamin A	0.0132236	0.0140321	0.0146251	0.0153685	0.0164403	0.017779	0.0178538	0.0179724	0.01841	0.0173276	0.018143	0.0183411	0.0183194	0.0175442	0.0181963	0.0187238	0.0191414	0.0196301	0.019887	0.0201063	0.0205021	0.0207089
Aquatic vegetables	Thiamin	0.0035641	0.00378201	0.00394185	0.00414221	0.00443109	0.00476198	0.00479778	0.00484314	0.00494472	0.00466787	0.00490033	0.00495759	0.00495445	0.00474286	0.00491714	0.00505711	0.00516746	0.00529832	0.00536665	0.00542208	0.00552609	0.00558319
Aquatic vegetables	Riboflavin	0.00431844	0.00458247	0.00477615	0.00501891	0.00536894	0.00576933	0.00581269	0.00586765	0.00599071	0.0056553	0.00593694	0.00594911	0.00594534	0.00574615	0.0059573	0.00612688	0.00626058	0.00641912	0.0065019	0.00656905	0.00669506	0.00676425
Aquatic vegetables	Calcium	0.00254933	0.0027052	0.00281953	0.00296284	0.00316947	0.00343786	0.00346265	0.00349067	0.00356226	0.00336471	0.00353121	0.00357922	0.0035892	0.00345616	0.00360441	0.00370701	0.00378488	0.00387519	0.00392018	0.0039547	0.00402416	0.00405108
Aquatic vegetables	Zinc	0.00429897	0.0045618	0.00475461	0.00499627	0.00534472	0.0057916	0.00582015	0.00586765	0.0060216	0.00566984	0.00593694	0.00600631	0.00599482	0.00573879	0.00594967	0.00611903	0.00626058	0.00641912	0.0065019	0.00657749	0.00670366	0.00677293
Aquatic vegetables	Niacin	0.00468659	0.00497312	0.00518331	0.00544677	0.00582663	0.0063159	0.00635121	0.00639294	0.00655826	0.00617335	0.00647461	0.00655025	0.00655236	0.00627851	0.00650922	0.00670732	0.00686025	0.00704072	0.00713836	0.00722596	0.00737166	0.00744784
Aquatic vegetables	Magnesium	0.00444327	0.00471493	0.0049142	0.00516398	0.00552412	0.00597187	0.00599467	0.00603224	0.00617755	0.00581551	0.0060887	0.00615464	0.00614579	0.00588783	0.00610887	0.00628615	0.00642678	0.00659131	0.00667811	0.00675254	0.00688684	0.00695721
Aquatic vegetables	Selenium	0.000766896	0.000813784	0.000848178	0.000891289	0.000953449	0.00103072	0.00103469	0.00104114	0.00106616	0.00100367	0.00105097	0.00106257	0.00106144	0.00101698	0.00105547	0.00108597	0.00111015	0.0011385	0.00115343	0.00116634	0.00118922	0.00120099
Aquatic vegetables	Potassium	0.0101027	0.0107204	0.0111734	0.0117414	0.0125602	0.0135894	0.0136528	0.0137432	0.014071	0.0132532	0.0138906	0.0140564	0.014054	0.0134685	0.0139786	0.0143903	0.0147184	0.0150992	0.0153022	0.015472	0.0157775	0.0159367
Other fruits	Energy	0.00532896	0.00574564	0.00674984	0.00705181	0.00714689	0.00777289	0.00835638	0.00912437	0.00985186	0.0107373	0.0118097	0.0121265	0.012755	0.0134678	0.0147941	0.0157337	0.0165153	0.0169434	0.0185611	0.0182571	0.0195037	0.0214745
Other fruits	Protein	0.00341997	0.00368738	0.00433185	0.00452564	0.00458666	0.00497984	0.00534558	0.00582882	0.00628448	0.00684648	0.00751902	0.00770946	0.00810014	0.00855806	0.00940665	0.00999409	0.0104786	0.0107405	0.0117519	0.0115494	0.0123287	0.013562
Other fruits	Dietary Fiber	0.012547	0.0135281	0.0158925	0.0166035	0.0168273	0.0183456	0.0197626	0.0216166	0.0232246	0.025406	0.0279444	0.0286915	0.0301689	0.0318621	0.0350078	0.0371795	0.0389669	0.0399251	0.043659	0.0428905	0.0457576	0.0503449
Other fruits	Vitamin A	0.00231384	0.00249476	0.00293079	0.0030619	0.00310319	0.00337067	0.00361908	0.00394757	0.00425526	0.00463739	0.00509349	0.00522363	0.00548957	0.00580003	0.00637527	0.00677423	0.00710323	0.00727939	0.00796483	0.00782694	0.00835425	0.00918952
Other fruits	Thiamin	0.00715504	0.0077145	0.00906281	0.00946825	0.00959592	0.0103579	0.011158	0.0122048	0.0131126	0.0143328	0.0157837	0.0161993	0.0170334	0.0179893	0.0197654	0.0209916	0.0220007	0.0225418	0.0246598	0.024216	0.0258348	0.0284247
Other fruits	Riboflavin	0.00896311	0.00966395	0.011353	0.0118609	0.0120208	0.0129742	0.0139763	0.0152875	0.0164247	0.017953	0.0197704	0.0200977	0.0211325	0.0225331	0.0247578	0.0262937	0.0275577	0.0282354	0.0308884	0.0303326	0.0323602	0.0356044
Other fruits	Calcium	0.00224167	0.00241695	0.00283937	0.00296639	0.00300639	0.00327534	0.00352725	0.00385295	0.00413768	0.00452525	0.00498185	0.00512267	0.00540488	0.00574186	0.00634616	0.00673985	0.00705822	0.00722147	0.00788996	0.0077363	0.00824035	0.00903374
Other fruits	Zinc	0.00763105	0.00822773	0.00966575	0.0100982	0.0102343	0.0111389	0.0119684	0.0130745	0.0141195	0.0153936	0.0169085	0.0173536	0.0182238	0.0192466	0.0211468	0.0224587	0.0235685	0.0241481	0.0264171	0.025975	0.0277113	0.0304894
Other fruits	Niacin	0.00898613	0.00968877	0.0113821	0.0118913	0.0120517	0.0131212	0.0141077	0.0153871	0.0166108	0.0181045	0.0199183	0.0204426	0.0215158	0.022745	0.0249906	0.0265917	0.0278968	0.0286102	0.0313284	0.0308238	0.032916	0.0362158
Other fruits	Magnesium	0.00918571	0.00990395	0.0116349	0.0121554	0.0123193	0.0133766	0.0143568	0.0156541	0.0168699	0.0183886	0.0201956	0.0207098	0.0217586	0.0229974	0.0252874	0.0268706	0.0281775	0.0288782	0.0316001	0.0310565	0.0331555	0.0364752
Other fruits	Selenium	0.00174573	0.00188223	0.0022112	0.00231012	0.00234127	0.00254217	0.00272857	0.002975	0.00320587	0.00349447	0.0038384	0.00393694	0.0041379	0.00437384	0.00481079	0.00511141	0.00535941	0.00549238	0.00600972	0.00590661	0.00630414	0.00693318
Other fruits	Potassium	0.0166271	0.0179272	0.0210604	0.0220026	0.0222993	0.0242328	0.0260306	0.0283927	0.0305907	0.033362	0.0366795	0.0376543	0.0396116	0.0418804	0.0460653	0.0489701	0.0513733	0.0526648	0.0576445	0.05665	0.0604705	0.0665167
Sesame seed	Energy	0.000554966	0.000812692	0.000822672	0.000978606	0.000856125	0.000804444	0.000391792	0.000726791	0.000871058	0.00164735	0.00120382	0.00117821	0.00135856	0.00172628	0.00177502	0.00180429	0.00186421	0.0019176	0.00232613	0.0024275	0.0021277	0.00215818
Sesame seed	Protein	0.000816045	0.00119502	0.00120969	0.00143898	0.00125888	0.00118086	0.000574248	0.00106379	0.00127311	0.00240672	0.00175611	0.00171625	0.00197679	0.00251339	0.00258593	0.00262595	0.00271008	0.00278516	0.00337449	0.00351849	0.00308161	0.00312288
Sesame seed	Dietary Fiber	0.00112102	0.00164163	0.00166179	0.00197677	0.00172936	0.0016289	0.000794933	0.00147722	0.00176168	0.00334409	0.00244382	0.00239162	0.00275682	0.00350381	0.00360354	0.00365787	0.0037736	0.00387663	0.00469412	0.00489258	0.00428258	0.00434078
Sesame seed	Vitamin A	0	0	0	0	0	0	0	0	0	0	0	0	0	0	0	0	0	0	0	0	0	0
Sesame seed	Thiamin	0.0012097	0.00177148	0.00179324	0.00213313	0.00186615	0.00174032	0.000849304	0.00157825	0.00188218	0.00356995	0.00261201	0.00255519	0.00294538	0.00374346	0.00385001	0.00390805	0.0040317	0.00414177	0.00501719	0.00522722	0.00457549	0.00463768
Sesame seed	Riboflavin	0.00053769	0.000787392	0.000797062	0.000948141	0.000829474	0.000773469	0.000377466	0.000701442	0.000836517	0.00158664	0.00116088	0.00112482	0.00129658	0.00166375	0.0017111	0.0017369	0.00179186	0.00184078	0.00222985	0.00232319	0.00203354	0.00206118
Sesame seed	Calcium	0.00222108	0.00325255	0.00329249	0.00391657	0.00342638	0.00322508	0.00157342	0.00291991	0.00348061	0.00660546	0.00483152	0.00473537	0.00547715	0.00700228	0.00724428	0.00735351	0.00758011	0.00777595	0.00940752	0.00978656	0.00855277	0.00863775
Sesame seed	Zinc	0.00157547	0.00230712	0.00233545	0.00277813	0.00243042	0.00228538	0.00111244	0.00206459	0.00247486	0.00468203	0.00341689	0.00334257	0.00384806	0.00489073	0.00502993	0.00510577	0.00527406	0.00541805	0.00656322	0.00684675	0.0059931	0.00607455
Sesame seed	Niacin	0.00111203	0.00162846	0.00164846	0.00196092	0.00171549	0.00161365	0.000785986	0.00145642	0.00174519	0.00330065	0.00241267	0.00236019	0.00272319	0.00346437	0.00356297	0.00362362	0.00374185	0.00384769	0.00466542	0.00487007	0.00426697	0.00432497
Sesame seed	Magnesium	0.00225788	0.00330644	0.00334704	0.00398146	0.00348315	0.00326755	0.00158877	0.00294307	0.00352052	0.00665891	0.00485898	0.00474928	0.0054701	0.00695762	0.00716114	0.00727303	0.00750718	0.00771421	0.00934722	0.00974639	0.00853713	0.00865216
Sesame seed	Selenium	0.000213211	0.000312226	0.000316061	0.000375968	0.000328913	0.000308552	0.000150031	0.00027791	0.000332419	0.000628756	0.000458864	0.000448597	0.000516879	0.000657491	0.000676925	0.000687424	0.000709476	0.000729001	0.000883273	0.000921033	0.000806543	0.000817157
Sesame seed	Potassium	0.000382584	0.000560257	0.000567137	0.000674635	0.000590199	0.00055412	0.000269655	0.000499691	0.000597594	0.00113091	0.000826103	0.000808332	0.0009322	0.00118608	0.00122117	0.00124077	0.00128125	0.00131694	0.00159616	0.00166423	0.00145755	0.001477
Apples	Energy	0.00570606	0.00633315	0.00682588	0.00638815	0.00634431	0.00594852	0.00613488	0.00706641	0.00710949	0.00767829	0.00754357	0.00811722	0.00872162	0.0104618	0.0102562	0.0104009	0.0104159	0.010772	0.0118332	0.0120538	0.012232	0.0111808
Apples	Protein	0.0018509	0.00205432	0.00221414	0.00207216	0.00205793	0.00192624	0.00198358	0.00228163	0.00229223	0.0024746	0.00242755	0.00260833	0.00279948	0.00336012	0.0032961	0.00333927	0.00334029	0.00345132	0.00378682	0.00385409	0.0039081	0.00356897
Apples	Dietary Fiber	0.0159529	0.0177061	0.0190836	0.0178598	0.0177372	0.016671	0.017228	0.0198787	0.0199009	0.021573	0.0211952	0.0228049	0.0244951	0.0293893	0.0288181	0.0291843	0.0291818	0.03014	0.0330503	0.0336246	0.0340759	0.031125
Apples	Vitamin A	0.00194151	0.00215488	0.00232253	0.00217359	0.00215868	0.00202141	0.00208208	0.00239573	0.00240635	0.0025987	0.00254957	0.00274004	0.00294149	0.00353064	0.00346345	0.00350924	0.00351059	0.00362662	0.00397912	0.00404946	0.00410583	0.00374935
Apples	Thiamin	0.00451336	0.00500937	0.00539911	0.00505287	0.00501819	0.00466976	0.00482577	0.00556826	0.00557448	0.00603802	0.0059394	0.00638794	0.00686139	0.00823229	0.00807231	0.00817486	0.00817416	0.00844259	0.00926148	0.00941865	0.00954507	0.00871848
Apples	Riboflavin	0.00455718	0.00505801	0.00545152	0.00510193	0.00506691	0.00471466	0.00487218	0.0056218	0.00562808	0.00609608	0.00599651	0.00638794	0.00686139	0.00831144	0.00814993	0.00825347	0.00825276	0.00852377	0.00935054	0.00950921	0.00963685	0.00880231
Apples	Calcium	0.00129651	0.001439	0.00155095	0.00145149	0.00144153	0.00135393	0.00139874	0.00161176	0.00161283	0.00174793	0.00171886	0.00185216	0.00199625	0.00240921	0.0023764	0.0024066	0.00240447	0.00247988	0.00271696	0.00275891	0.0027915	0.00254056
Apples	Zinc	0.00120977	0.00134272	0.00144718	0.00135438	0.00134508	0.0012621	0.00130091	0.00149915	0.00150856	0.0016298	0.00159907	0.00171983	0.00184493	0.00221355	0.00217053	0.00219811	0.00220074	0.002273	0.00249348	0.00253905	0.00257312	0.0023503
Apples	Niacin	0.00449607	0.00499018	0.00537842	0.00503351	0.00499897	0.0046921	0.0048396	0.00556826	0.00560115	0.00604954	0.00594506	0.00639403	0.00687448	0.00825587	0.00809544	0.00821398	0.00822114	0.00849925	0.00933259	0.00950921	0.00964612	0.00881078
Apples	Magnesium	0.00365369	0.00405522	0.00437072	0.00409044	0.00406237	0.00380273	0.00391536	0.0045035	0.00452229	0.00488475	0.00479205	0.00514958	0.0055268	0.00663614	0.00651218	0.00659846	0.00660145	0.00682006	0.0074836	0.00761675	0.00772433	0.0070546
Apples	Selenium	0.000505808	0.000561395	0.000605072	0.00056627	0.000562384	0.000526438	0.000542048	0.000623445	0.000626011	0.000676186	0.000663444	0.000713091	0.000765617	0.000919368	0.000902462	0.000914317	0.000914628	0.000944864	0.00103673	0.00105523	0.00106985	0.000976783
Apples	Potassium	0.0102575	0.0113848	0.0122705	0.0114836	0.0114048	0.0106846	0.0110104	0.0126687	0.0127186	0.0137452	0.0134987	0.0145217	0.0156052	0.0187436	0.0183993	0.018651	0.0186672	0.0192905	0.0211732	0.0215488	0.0218501	0.0199531
Pears	Energy	0.00223283	0.0025238	0.00266085	0.00284586	0.00294756	0.00307586	0.00319667	0.00344454	0.00367235	0.00387358	0.004032	0.00411115	0.00422964	0.00442141	0.00453732	0.00484436	0.00481633	0.00494679	0.00512239	0.00489224	0.00498662	0.00486653
Pears	Protein	0.000564509	0.00063807	0.000672721	0.000719494	0.000745206	0.000776309	0.000805581	0.000866849	0.000922847	0.000973014	0.0010113	0.00102964	0.00105816	0.00110682	0.00113653	0.00121222	0.00120384	0.00123532	0.00127765	0.00121919	0.00124177	0.00121075
Pears	Dietary Fiber	0.00992175	0.0112147	0.0118237	0.0126458	0.0130977	0.0137009	0.0142678	0.015401	0.0163383	0.0172977	0.0180057	0.0183576	0.0188806	0.0197412	0.0202632	0.0216044	0.0214467	0.021999	0.0227392	0.0216906	0.0220793	0.021532
Pears	Vitamin A	0.000394762	0.000446204	0.000470435	0.000503144	0.000521124	0.00054311	0.000563723	0.000606801	0.000645862	0.000681208	0.000708086	0.000721088	0.000741225	0.000775325	0.000796153	0.000849283	0.000843481	0.000865377	0.00089502	0.000853996	0.000869729	0.000847963
Pears	Thiamin	0.00275306	0.00311182	0.00328081	0.00350892	0.00363431	0.00376399	0.00391973	0.00423105	0.00448855	0.00474831	0.00494861	0.00504329	0.00518699	0.0054234	0.00556682	0.00593528	0.00589195	0.00604367	0.00624954	0.00595894	0.00606574	0.00591539
Pears	Riboflavin	0.00277979	0.00314203	0.00331266	0.00354299	0.0036696	0.00380018	0.00395741	0.00427173	0.00453171	0.00479397	0.00499619	0.00504329	0.00518699	0.00547555	0.00562034	0.00599235	0.00594861	0.00610178	0.00630963	0.00601624	0.00612406	0.00597227
Pears	Calcium	0.000922657	0.00104289	0.00109952	0.00117597	0.001218	0.0012732	0.00132548	0.00142882	0.00151509	0.00160367	0.00167081	0.001706	0.00176062	0.00185171	0.00191195	0.0020385	0.002022	0.00207111	0.00213894	0.00203641	0.00206961	0.00201103
Pears	Zinc	0.00122989	0.00139016	0.00146565	0.00156756	0.00162358	0.00169549	0.00176111	0.00189855	0.00202448	0.00213613	0.00222053	0.00226302	0.00232451	0.00243046	0.00249473	0.00265986	0.00264383	0.0027119	0.00280428	0.00267732	0.0027253	0.00265775
Pears	Niacin	0.00182835	0.0020666	0.00217882	0.00233032	0.00241359	0.00252133	0.00262064	0.0028207	0.00300669	0.00317158	0.00330222	0.0033654	0.00346459	0.00362596	0.00372185	0.00397578	0.00395054	0.00405616	0.00419835	0.00401083	0.00408664	0.00398534
Pears	Magnesium	0.00297158	0.00335881	0.0035412	0.00378742	0.00392277	0.00408685	0.00424032	0.00456266	0.00485512	0.00512184	0.00532354	0.00542081	0.00557077	0.00582915	0.00598789	0.00638766	0.00634445	0.00650957	0.00673312	0.00642523	0.00654492	0.00638195
Pears	Selenium	0.000596497	0.000674228	0.000710841	0.000760266	0.000787434	0.000820367	0.000851203	0.00091587	0.00097452	0.00102806	0.00106869	0.00108844	0.00111898	0.00117097	0.00120322	0.00128341	0.00127458	0.00130768	0.00135251	0.00129072	0.00131442	0.00128129
Pears	Potassium	0.00427176	0.00482841	0.00509062	0.00544457	0.00563913	0.00587981	0.00610578	0.00657222	0.00699185	0.00737982	0.00767861	0.00782744	0.0080542	0.00843049	0.00866284	0.00924512	0.0091864	0.00942799	0.00975446	0.00930791	0.00948001	0.00924279
Groundnuts	Energy	0.0104668	0.0157496	0.0157037	0.0159116	0.0159525	0.015566	0.0120641	0.0119179	0.013681	0.00963973	0.014996	0.0164931	0.0157606	0.00516689	0.00631059	0.00745201	0.00911838	0.0107246	0.0123763	0.0149234	0.0144964	0.0158825
Groundnuts	Protein	0.0194365	0.0292464	0.0291612	0.0295473	0.0296232	0.0288559	0.0223303	0.0220294	0.0252519	0.0177853	0.0276263	0.0303399	0.0289606	0.0095002	0.0116102	0.0136965	0.0167402	0.0196711	0.0226735	0.0273163	0.0265144	0.029023
Groundnuts	Dietary Fiber	0.00874169	0.0131537	0.0131154	0.0132891	0.0133232	0.0130319	0.0101205	0.0100154	0.0114401	0.00809075	0.0125868	0.0138421	0.0132231	0.004336	0.00529696	0.00624636	0.00763149	0.00896413	0.0103262	0.012436	0.0120638	0.0132078
Groundnuts	Vitamin A	0.000246629	0.000371105	0.000370024	0.000374924	0.000375887	0.00036631	0.000283538	0.000279812	0.000320674	0.000225934	0.000350987	0.000385546	0.000368103	0.000120754	0.000147576	0.000174116	0.000212826	0.000250042	0.000288204	0.000347189	0.000336966	0.000368828
Groundnuts	Thiamin	0.0275198	0.0414094	0.0412887	0.0418354	0.041943	0.040619	0.0315444	0.0312167	0.0356575	0.0251977	0.0392471	0.0431441	0.0412149	0.0135148	0.01651	0.0194692	0.0237865	0.0279402	0.0321985	0.0387614	0.0376016	0.0411671
Groundnuts	Riboflavin	0.0050171	0.00754928	0.00752729	0.00762695	0.00764656	0.00740451	0.00575028	0.00569055	0.00650007	0.00459334	0.00715443	0.00778991	0.00744157	0.00246364	0.00300964	0.00354907	0.00433607	0.00509326	0.00586951	0.00706588	0.00685445	0.00750443
Groundnuts	Calcium	0.00214104	0.00322164	0.00321226	0.00325479	0.00326316	0.00318957	0.00247624	0.00244721	0.00279407	0.00197557	0.00307616	0.00338799	0.00324757	0.00107119	0.00131635	0.00155229	0.00189499	0.00222273	0.00255823	0.00307504	0.00297829	0.00324894
Groundnuts	Zinc	0.0128063	0.0192698	0.0192137	0.0194681	0.0195181	0.0190592	0.0147632	0.0145912	0.0167528	0.0118081	0.0183447	0.0201662	0.0192398	0.00630893	0.00770714	0.00908852	0.0111181	0.0130596	0.01505	0.0181409	0.0175981	0.0192668
Groundnuts	Niacin	0.0681552	0.102554	0.102255	0.103609	0.103875	0.101467	0.0786475	0.0776083	0.0890727	0.0627639	0.0976658	0.107363	0.10266	0.0336956	0.0411633	0.0486341	0.0594756	0.0699285	0.0806635	0.0972918	0.0944714	0.10343
Groundnuts	Magnesium	0.0275382	0.041437	0.0413162	0.0418633	0.0419709	0.0408873	0.0316362	0.0312087	0.0357572	0.0251981	0.0391421	0.0429923	0.0410368	0.0134667	0.0164639	0.0194253	0.0237456	0.0278997	0.0321605	0.038747	0.0376136	0.0411756
Groundnuts	Selenium	0.0033754	0.005079	0.0050642	0.00513125	0.00514444	0.0050116	0.00387781	0.00382526	0.00438251	0.00308835	0.00479803	0.00527108	0.00503324	0.00165186	0.0020201	0.00238318	0.00291289	0.00342229	0.00394471	0.00475281	0.00461256	0.00504779
Groundnuts	Potassium	0.0122869	0.0184883	0.0184344	0.0186785	0.0187265	0.018258	0.0141389	0.0139527	0.0159825	0.0112688	0.0175233	0.0192679	0.0184149	0.00604504	0.0073928	0.00872624	0.0106715	0.0125417	0.014461	0.0174217	0.0169098	0.0185088
Potatoes	Energy	0.0173864	0.0191816	0.0232026	0.0261308	0.0280253	0.0295661	0.0295042	0.0326937	0.0326837	0.0312676	0.0291583	0.0308818	0.0307359	0.0315859	0.0322951	0.0330301	0.0338526	0.0367587	0.0337672	0.0350935	0.0360064	0.0362796
Potatoes	Protein	0.0239862	0.0264629	0.0320102	0.0360499	0.0386636	0.0407192	0.0405725	0.0448967	0.0448183	0.0428587	0.0399077	0.0422049	0.0419594	0.0431464	0.0441422	0.0451018	0.0461724	0.0500905	0.0459592	0.047723	0.0489272	0.0492532
Potatoes	Dietary Fiber	0.02058	0.022705	0.0274646	0.0309306	0.0331732	0.0350818	0.035079	0.0389393	0.0387347	0.0371942	0.0346862	0.0367332	0.0365479	0.0375673	0.0384194	0.0392393	0.0401551	0.0435456	0.0399304	0.041447	0.0424681	0.0427594
Potatoes	Vitamin A	0.000967706	0.00106763	0.00129143	0.00145441	0.00155986	0.00164351	0.00163797	0.00181316	0.0018096	0.00173108	0.00161206	0.00170523	0.00169569	0.0017437	0.00178398	0.00182298	0.0018664	0.00202441	0.00185742	0.00192854	0.00197702	0.0019901
Potatoes	Thiamin	0.0449918	0.0496375	0.0600428	0.0676202	0.0725228	0.0759347	0.0759286	0.0842841	0.0838414	0.0804425	0.0751083	0.0795091	0.0791081	0.0813144	0.0831588	0.0849334	0.0869157	0.0942545	0.086464	0.0897122	0.0919222	0.0925528
Potatoes	Riboflavin	0.00908572	0.0100239	0.0121251	0.0136553	0.0146454	0.015333	0.0153317	0.0170189	0.0169295	0.0162432	0.0151661	0.0159018	0.0158216	0.0164193	0.0167917	0.01715	0.0175503	0.0190322	0.0174591	0.018115	0.0185612	0.0186885
Potatoes	Calcium	0.00452354	0.00499062	0.00603679	0.00679862	0.00729154	0.00770564	0.00770269	0.00853878	0.00849006	0.00815049	0.00760771	0.0080687	0.00805548	0.00832896	0.00856839	0.00875124	0.00894833	0.00969005	0.00887782	0.00919747	0.00940908	0.00943944
Potatoes	Zinc	0.0180895	0.0199574	0.0241409	0.0271875	0.0291587	0.0307843	0.0307028	0.0340378	0.0340335	0.0325699	0.0303322	0.0321094	0.0319066	0.0327965	0.0335404	0.0342561	0.0351006	0.0380643	0.0349181	0.0362764	0.0371701	0.0374251
Potatoes	Niacin	0.0493014	0.0543921	0.065794	0.0740972	0.0794694	0.0839278	0.0837608	0.0927125	0.0926668	0.0886556	0.0826979	0.0875434	0.0871849	0.0897021	0.0917368	0.0938738	0.0961567	0.104376	0.0958406	0.0996323	0.102185	0.102886
Potatoes	Magnesium	0.0437065	0.0482195	0.0583276	0.0656885	0.070451	0.0742033	0.073925	0.0818009	0.0816195	0.0780935	0.072719	0.0769147	0.0764652	0.0786581	0.0805041	0.0822663	0.0842317	0.0913684	0.083839	0.087059	0.0892655	0.0898675
Potatoes	Selenium	0.00473965	0.00522905	0.0063252	0.00712344	0.0076399	0.00804676	0.00801685	0.00887059	0.00885042	0.00846809	0.00788637	0.00834313	0.00829752	0.0085362	0.00873911	0.00892941	0.00914171	0.00991571	0.00909807	0.00944792	0.00968481	0.00974708
Potatoes	Potassium	0.0854978	0.0943261	0.114099	0.128499	0.137815	0.145274	0.144851	0.16034	0.159947	0.153117	0.142731	0.151131	0.150439	0.154803	0.158487	0.162025	0.165965	0.180074	0.165281	0.171619	0.175945	0.177109
Other cereals	Energy	0.00909489	0.00722634	0.00671548	0.0052948	0.00526766	0.00437908	0.00302484	0.00329718	0.00305811	0.00402069	0.00224773	0.00226655	0.00253746	0.00281697	0.00146558	0.00312359	0.0017561	0.00313042	0.00561341	0.00528023	0.00658464	0.0061154
Other cereals	Protein	0.0120769	0.00959565	0.00891729	0.00703082	0.00699478	0.00580487	0.00400365	0.00435811	0.00403628	0.00530456	0.00296104	0.00298147	0.00333417	0.00370372	0.00192811	0.00410528	0.00230539	0.00410584	0.00735375	0.00691128	0.00861208	0.00799102
Other cereals	Dietary Fiber	0.0135668	0.0107795	0.0100175	0.00789825	0.00785776	0.0065481	0.00453222	0.00494893	0.00456737	0.00602734	0.00336964	0.00339755	0.00380243	0.00422224	0.00219719	0.00467638	0.00262508	0.00467338	0.00836526	0.00785895	0.00978723	0.00908321
Other cereals	Vitamin A	4.43e-05	3.52e-05	3.27e-05	2.58e-05	2.57e-05	2.13e-05	1.47e-05	1.6e-05	1.48e-05	1.95e-05	1.09e-05	1.1e-05	1.23e-05	1.36e-05	7.09e-06	1.51e-05	8.48e-06	1.51e-05	2.7e-05	2.54e-05	3.17e-05	2.94e-05
Other cereals	Thiamin	0.0168967	0.0134252	0.0124761	0.00983678	0.00978635	0.00807435	0.0055886	0.00610244	0.00563195	0.00742626	0.00415671	0.00418947	0.00468871	0.00520637	0.00270932	0.00576636	0.00323695	0.00576266	0.0103192	0.00969074	0.0120685	0.0112003
Other cereals	Riboflavin	0.00603366	0.00479404	0.00445513	0.00351264	0.00349463	0.00288302	0.00199546	0.00217893	0.00201094	0.00265161	0.00148419	0.00148164	0.0016582	0.00185898	0.000967388	0.00205893	0.00115578	0.00205761	0.00368456	0.00346016	0.00430916	0.00399919
Other cereals	Calcium	0.00435555	0.0034607	0.00321605	0.00253569	0.00252269	0.00210075	0.00145358	0.00158508	0.00146221	0.00192915	0.00107948	0.00109004	0.00122411	0.00136728	0.000715729	0.00152332	0.000854431	0.00151895	0.00271653	0.00254725	0.00316721	0.00292878
Other cereals	Zinc	0.0167168	0.0132823	0.0123433	0.00973207	0.00968218	0.00805483	0.00556078	0.00606427	0.00562557	0.00739879	0.00413072	0.00416327	0.00465343	0.00516719	0.00268893	0.00572297	0.0032167	0.00572662	0.0102546	0.00964249	0.0120084	0.0111446
Other cereals	Niacin	0.0123126	0.00978298	0.00909137	0.00716807	0.00713133	0.00593468	0.0040998	0.00446396	0.0041395	0.00544271	0.00304355	0.00306753	0.00343636	0.0038194	0.00198756	0.0042383	0.00238145	0.0042437	0.00760648	0.00715697	0.0089216	0.00827984
Other cereals	Magnesium	0.0277875	0.0220786	0.0205177	0.0161772	0.0160942	0.0133575	0.0092114	0.0100266	0.00928176	0.012205	0.00681312	0.00686101	0.00767243	0.00852605	0.00444024	0.00945544	0.00531066	0.009457	0.0169392	0.0159204	0.0198405	0.0184111
Other cereals	Selenium	0.00455077	0.00361582	0.0033602	0.00264934	0.00263576	0.00218756	0.0015086	0.00164203	0.00151997	0.00199867	0.00111586	0.00112394	0.00125734	0.00139734	0.000727932	0.00154995	0.000870434	0.00154995	0.00277607	0.00260923	0.00325083	0.0030157
Other cereals	Potassium	0.00890153	0.0070727	0.0065727	0.00518223	0.00515566	0.00428249	0.00295571	0.00321841	0.00297864	0.00391878	0.00218989	0.00220769	0.00247192	0.00274783	0.00143149	0.00304963	0.00171354	0.00305221	0.00546857	0.00513941	0.00640399	0.0059419
Sunflower oil	Energy	0.00391327	0.00490086	0.00581503	0.00524124	0.00405715	0.00536942	0.004657	0.00394165	0.00459997	0.00306149	0.00351448	0.00389051	0.00369917	0.00436528	0.00450949	0.00416665	0.00499771	0.00533712	0.00601439	0.00402845	0.00190871	0.00197091
Sunflower oil	Protein	0	0	0	0	0	0	0	0	0	0	0	0	0	0	0	0	0	0	0	0	0	0
Sunflower oil	Dietary Fiber	0	0	0	0	0	0	0	0	0	0	0	0	0	0	0	0	0	0	0	0	0	0
Sunflower oil	Vitamin A	0	0	0	0	0	0	0	0	0	0	0	0	0	0	0	0	0	0	0	0	0	0
Sunflower oil	Thiamin	0	0	0	0	0	0	0	0	0	0	0	0	0	0	0	0	0	0	0	0	0	0
Sunflower oil	Riboflavin	0	0	0	0	0	0	0	0	0	0	0	0	0	0	0	0	0	0	0	0	0	0
Sunflower oil	Calcium	2.62e-05	3.28e-05	3.89e-05	3.51e-05	2.72e-05	3.6e-05	3.13e-05	2.65e-05	3.08e-05	2.05e-05	2.36e-05	2.62e-05	2.5e-05	2.96e-05	3.08e-05	2.84e-05	3.4e-05	3.62e-05	4.07e-05	2.72e-05	1.28e-05	1.32e-05
Sunflower oil	Zinc	0.00013451	0.000168456	0.000199878	0.000180155	0.000139455	0.000184697	0.000160103	0.000135573	0.000158244	0.000105354	0.000120781	0.000133639	0.000126863	0.000149742	0.000154723	0.000142762	0.000171195	0.000182583	0.000205468	0.000137573	6.51e-05	6.72e-05
Sunflower oil	Niacin	0	0	0	0	0	0	0	0	0	0	0	0	0	0	0	0	0	0	0	0	0	0
Sunflower oil	Magnesium	0.000147724	0.000185005	0.000219514	0.000197854	0.000153155	0.000202363	0.000175222	0.000148097	0.000172501	0.000114823	0.00013162	0.000145508	0.000138196	0.000163244	0.000168804	0.000155838	0.000186737	0.000199212	0.000224242	0.000150072	7.11e-05	7.33e-05
Sunflower oil	Selenium	0	0	0	0	0	0	0	0	0	0	0	0	0	0	0	0	0	0	0	0	0	0
Sunflower oil	Potassium	5e-06	6.26e-06	7.42e-06	6.69e-06	5.18e-06	6.85e-06	5.94e-06	5.02e-06	5.85e-06	3.89e-06	4.47e-06	4.94e-06	4.7e-06	5.56e-06	5.75e-06	5.31e-06	6.36e-06	6.79e-06	7.64e-06	5.12e-06	2.42e-06	2.5e-06
Maize	Energy	0.0286339	0.0295932	0.0281429	0.0301594	0.0281552	0.0279367	0.028478	0.0220369	0.0209171	0.0215731	0.032874	0.0429887	0.0500083	0.0590105	0.0733793	0.0839132	0.0974601	0.110041	0.0309712	0.0269536	0.0262875	0.0249634
Maize	Protein	0.0300991	0.0311075	0.029583	0.0317027	0.029596	0.0293159	0.0298387	0.023058	0.0218548	0.0225309	0.0342822	0.0447648	0.0520173	0.061419	0.0764212	0.0873044	0.101284	0.114254	0.0321186	0.0279281	0.0272171	0.0258225
Maize	Dietary Fiber	0.00781719	0.00807909	0.00768316	0.00823365	0.00768651	0.00764534	0.00780922	0.00605351	0.00571748	0.00591871	0.00901947	0.0117936	0.0137149	0.0161875	0.0201336	0.0229919	0.026663	0.0300658	0.00844694	0.00734207	0.00715099	0.0067859
Maize	Vitamin A	0.000535372	0.000553308	0.000526192	0.000563894	0.000526422	0.000521667	0.000531097	0.000410546	0.00038904	0.000401214	0.000610539	0.000797399	0.000926797	0.00109433	0.00136166	0.00155576	0.00180502	0.00203579	0.000572288	0.000497579	0.000484867	0.000459999
Maize	Thiamin	0.018222	0.0188325	0.0179096	0.0191928	0.0179174	0.0176446	0.0180229	0.0139709	0.0131953	0.0136488	0.0208243	0.0272183	0.0316526	0.037359	0.0464662	0.0530629	0.0615354	0.0693886	0.0195024	0.0169447	0.0165037	0.0156611
Maize	Riboflavin	0.0106401	0.0109966	0.0104577	0.0112069	0.0104622	0.010302	0.0105228	0.00815703	0.00770424	0.00796901	0.0121585	0.0157403	0.0183047	0.0218124	0.0271298	0.0309813	0.0359281	0.0405133	0.0113867	0.00989335	0.00963587	0.00914391
Maize	Calcium	0.00766279	0.00791952	0.00753141	0.00807103	0.0075347	0.00748907	0.00764728	0.00591997	0.00558881	0.00578415	0.00882232	0.011553	0.0134811	0.0160053	0.0200251	0.022868	0.0264981	0.0298372	0.00837542	0.00726603	0.00706569	0.00668076
Maize	Zinc	0.0081049	0.00837644	0.00796594	0.00853669	0.00796942	0.00791337	0.00806224	0.00624163	0.00592555	0.00611343	0.00930348	0.0121601	0.014123	0.0166692	0.0207327	0.023676	0.0274916	0.0310001	0.00871292	0.00757995	0.00738268	0.00700576
Maize	Niacin	0.0224973	0.0232511	0.0221116	0.0236959	0.0221213	0.0219729	0.0224011	0.0173151	0.0164322	0.0169483	0.0258337	0.0337658	0.0393042	0.0464344	0.057754	0.0660794	0.0767037	0.0865756	0.0243564	0.0212028	0.0206708	0.0196155
Maize	Magnesium	0.0806403	0.083342	0.0792577	0.0849364	0.0792923	0.0785487	0.0799379	0.0617701	0.0585194	0.0603626	0.0918488	0.119949	0.139378	0.164632	0.204923	0.234141	0.271672	0.306426	0.0861476	0.07491	0.073011	0.0692754
Maize	Selenium	0.00855315	0.00883971	0.0084065	0.00900882	0.00841017	0.00833126	0.00847889	0.00655159	0.00620645	0.00640194	0.00974264	0.0127259	0.0147929	0.0174747	0.0217577	0.0248572	0.0288384	0.0325257	0.00914367	0.00795127	0.00774763	0.00734894
Maize	Potassium	0.0250001	0.0258377	0.0245715	0.026332	0.0245822	0.0243716	0.0248236	0.0191886	0.0181745	0.0187567	0.028571	0.0373527	0.0434582	0.051349	0.0639362	0.0730833	0.0848334	0.095711	0.0269153	0.0234031	0.0228067	0.0216371
Rapeseed oil	Energy	0.0261994	0.0259116	0.0296704	0.0321815	0.0322025	0.0336333	0.0300889	0.0331597	0.0345939	0.0339317	0.0330128	0.0325427	0.0365268	0.0359894	0.0341942	0.0351838	0.0306889	0.0349855	0.0339658	0.02673	0.0225596	0.0228244
Rapeseed oil	Protein	0	0	0	0	0	0	0	0	0	0	0	0	0	0	0	0	0	0	0	0	0	0
Rapeseed oil	Dietary Fiber	0	0	0	0	0	0	0	0	0	0	0	0	0	0	0	0	0	0	0	0	0	0
Rapeseed oil	Vitamin A	0	0	0	0	0	0	0	0	0	0	0	0	0	0	0	0	0	0	0	0	0	0
Rapeseed oil	Thiamin	0	0	0	0	0	0	0	0	0	0	0	0	0	0	0	0	0	0	0	0	0	0
Rapeseed oil	Riboflavin	0	0	0	0	0	0	0	0	0	0	0	0	0	0	0	0	0	0	0	0	0	0
Rapeseed oil	Calcium	0.000789642	0.000780966	0.000894258	0.000969941	0.000970572	0.00101544	0.000909986	0.00100325	0.00104099	0.00102462	0.000997804	0.000984974	0.00110899	0.00109937	0.00105096	0.00107987	0.000939727	0.00106838	0.00103448	0.000811543	0.000682918	0.000687944
Rapeseed oil	Zinc	0.00442086	0.00437228	0.00500655	0.00543027	0.0054338	0.0056794	0.00507807	0.00559894	0.00584215	0.00573226	0.00556959	0.00548759	0.00614957	0.00606048	0.00575945	0.00591791	0.00516062	0.00587549	0.00569633	0.00448122	0.00377697	0.00381854
Rapeseed oil	Niacin	0	0	0	0	0	0	0	0	0	0	0	0	0	0	0	0	0	0	0	0	0	0
Rapeseed oil	Magnesium	0.000741761	0.000733611	0.000840033	0.000911127	0.00091172	0.000950678	0.000849081	0.000934414	0.000972964	0.000954469	0.000927266	0.000912843	0.00102345	0.00100939	0.000959995	0.000986937	0.000860004	0.000979399	0.000949789	0.000746831	0.000629899	0.000636759
Rapeseed oil	Selenium	0	0	0	0	0	0	0	0	0	0	0	0	0	0	0	0	0	0	0	0	0	0
Rapeseed oil	Potassium	6.69e-05	6.62e-05	7.58e-05	8.22e-05	8.22e-05	8.58e-05	7.67e-05	8.45e-05	8.79e-05	8.63e-05	8.39e-05	8.27e-05	9.28e-05	9.16e-05	8.71e-05	8.96e-05	7.81e-05	8.9e-05	8.63e-05	6.79e-05	5.72e-05	5.79e-05
Wheat	Energy	0.137855	0.137192	0.133982	0.102462	0.0995063	0.0964712	0.0871693	0.0849459	0.0825083	0.0728555	0.0777273	0.0760023	0.0731815	0.0813921	0.0876415	0.0843198	0.0641324	0.0655684	0.0650485	0.0660497	0.0665878	0.0673177
Wheat	Protein	0.208601	0.207598	0.20274	0.155044	0.150572	0.145729	0.131478	0.127948	0.124098	0.109534	0.116684	0.113928	0.109579	0.121948	0.131392	0.126286	0.0959423	0.0980011	0.0971083	0.0985177	0.0992448	0.100241
Wheat	Dietary Fiber	0.383936	0.382089	0.373149	0.285362	0.277132	0.26933	0.243852	0.238048	0.230073	0.203912	0.217554	0.212707	0.204747	0.227771	0.245314	0.235689	0.178989	0.182758	0.180986	0.183543	0.184789	0.18668
Wheat	Vitamin A	0	0	0	0	0	0	0	0	0	0	0	0	0	0	0	0	0	0	0	0	0	0
Wheat	Thiamin	0.34196	0.340315	0.332352	0.254164	0.246833	0.237504	0.215037	0.209919	0.202886	0.179672	0.191923	0.187573	0.180553	0.200856	0.216327	0.207839	0.157838	0.161163	0.159663	0.161854	0.162954	0.164621
Wheat	Riboflavin	0.0863199	0.0859048	0.0838947	0.0641578	0.0623073	0.059947	0.0542763	0.0529844	0.0512093	0.04535	0.0484422	0.0468932	0.0451383	0.0506968	0.0546017	0.0524593	0.039839	0.0406781	0.0402996	0.0408527	0.0411301	0.0415509
Wheat	Calcium	0.0417485	0.0415477	0.0405755	0.0310298	0.0301348	0.0292659	0.0264894	0.025824	0.0249474	0.0221055	0.0236056	0.0231141	0.0223253	0.0249821	0.0270658	0.0260039	0.0197323	0.0201191	0.0199066	0.0201494	0.020254	0.0203874
Wheat	Zinc	0.266958	0.265674	0.259457	0.198418	0.192695	0.186955	0.168835	0.164605	0.15991	0.141249	0.150494	0.147082	0.141397	0.157297	0.169412	0.162765	0.123766	0.126373	0.125198	0.127079	0.127942	0.129251
Wheat	Niacin	0.34065	0.339011	0.331079	0.25319	0.245887	0.238641	0.215653	0.209919	0.203857	0.180015	0.192106	0.187751	0.180898	0.201432	0.216946	0.208833	0.158745	0.162244	0.160889	0.163411	0.164679	0.166364
Wheat	Magnesium	0.0138413	0.0137747	0.0134524	0.0102876	0.0099909	0.00967038	0.00872346	0.00848893	0.00822957	0.00726774	0.00774242	0.00756051	0.00727172	0.00809561	0.00872586	0.008388	0.0063735	0.00650949	0.00645067	0.00654448	0.0065935	0.00666019
Wheat	Selenium	0.0776042	0.077231	0.0754239	0.0576798	0.0560162	0.0542188	0.0489113	0.0475944	0.0461377	0.0407453	0.0434125	0.0424013	0.0407972	0.0454233	0.0489741	0.0470726	0.0357634	0.0365244	0.0361923	0.0367203	0.0369855	0.037348
Wheat	Potassium	0.135302	0.134652	0.131501	0.100564	0.0976637	0.0946078	0.0854161	0.0831488	0.0805895	0.0712079	0.0759394	0.0742361	0.0714912	0.0796171	0.0858428	0.0825541	0.0627536	0.0641095	0.0635478	0.0644685	0.0649425	0.0655911
Root vegetables	Energy	0.00495405	0.00525694	0.00547912	0.00575762	0.00615916	0.00666925	0.00670584	0.00675742	0.00693346	0.00652624	0.00684281	0.00692614	0.00692397	0.00662674	0.00686871	0.00707406	0.00723945	0.00743244	0.00753874	0.00762914	0.00778594	0.00787209
Root vegetables	Protein	0.0072886	0.00773423	0.00806111	0.00847084	0.00906161	0.00979523	0.00983408	0.00989607	0.0101392	0.0095398	0.0099876	0.0100945	0.0100802	0.00965349	0.0100121	0.0103011	0.01053	0.0108009	0.0109423	0.0110639	0.0112827	0.0113971
Root vegetables	Dietary Fiber	0.0195634	0.0207595	0.0216368	0.0227366	0.0243223	0.0264004	0.0265989	0.0268504	0.0274135	0.0258994	0.0271566	0.0274849	0.0274675	0.0262944	0.0272606	0.0280366	0.0286484	0.0293739	0.0297408	0.03006	0.0306366	0.0309532
Root vegetables	Vitamin A	0.0185626	0.0196975	0.02053	0.0215735	0.0230781	0.0249573	0.0250622	0.0252287	0.0258431	0.0243237	0.0254682	0.0257463	0.0257158	0.0246276	0.025543	0.0262835	0.0268697	0.0275558	0.0279163	0.0282242	0.0287798	0.0290701
Root vegetables	Thiamin	0.00784102	0.00832042	0.00867207	0.00911286	0.0097484	0.0104764	0.0105551	0.0106549	0.0108784	0.0102693	0.0107807	0.0109067	0.0108998	0.0104343	0.0108177	0.0111256	0.0113684	0.0116563	0.0118066	0.0119286	0.0121574	0.012283
Root vegetables	Riboflavin	0.00791715	0.0084012	0.00875627	0.00920133	0.00984305	0.0105771	0.0106566	0.0107574	0.010983	0.0103681	0.0108844	0.0109067	0.0108998	0.0105346	0.0109217	0.0112326	0.0114777	0.0117684	0.0119202	0.0120433	0.0122743	0.0124011
Root vegetables	Calcium	0.0117051	0.0124207	0.0129457	0.0136037	0.0145524	0.0157847	0.0158985	0.0160272	0.0163559	0.0154488	0.0162133	0.0164338	0.0164796	0.0158687	0.0165494	0.0170205	0.017378	0.0177927	0.0179992	0.0181577	0.0184767	0.0186003
Root vegetables	Zinc	0.00980801	0.0104077	0.0108475	0.0113989	0.0121939	0.0132134	0.0132786	0.0133869	0.0137382	0.0129356	0.013545	0.0137033	0.0136771	0.013093	0.0135741	0.0139605	0.0142834	0.0146451	0.014834	0.0150064	0.0152943	0.0154523
Root vegetables	Niacin	0.00885244	0.00939368	0.00979069	0.0102883	0.0110059	0.01193	0.0119967	0.0120756	0.0123878	0.0116608	0.0122298	0.0123727	0.0123767	0.0118594	0.0122952	0.0126694	0.0129582	0.0132991	0.0134836	0.013649	0.0139242	0.0140681
Root vegetables	Magnesium	0.0196244	0.0208243	0.0217044	0.0228076	0.0243982	0.0263758	0.0264765	0.0266424	0.0272842	0.0256851	0.0268918	0.027183	0.0271439	0.0260046	0.0269809	0.0277638	0.028385	0.0291116	0.029495	0.0298237	0.0304169	0.0307277
Root vegetables	Selenium	0.00374927	0.0039785	0.00414665	0.00435741	0.00466131	0.00503909	0.0050585	0.00508999	0.00521231	0.00490684	0.00513805	0.00519477	0.00518927	0.00497188	0.00516006	0.00530921	0.00542738	0.005566	0.00563899	0.00570209	0.00581395	0.00587153
Root vegetables	Potassium	0.0239335	0.0253968	0.0264701	0.0278156	0.0297555	0.0321936	0.0323438	0.0325579	0.0333344	0.0313972	0.0329072	0.0332998	0.0332942	0.0319071	0.0331155	0.034091	0.0348682	0.0357703	0.0362513	0.0366535	0.0373774	0.0377545
Sweet potatoes	Energy	0.0340401	0.0340161	0.0296859	0.0294243	0.0309987	0.0291277	0.0291648	0.0281686	0.0284968	0.0173079	0.0181305	0.0177122	0.0139129	0.0177532	0.0169039	0.017367	0.0176091	0.0175981	0.0153406	0.0144722	0.0144084	0.0149776
Sweet potatoes	Protein	0.0193231	0.0193094	0.0168514	0.0167029	0.0175966	0.0165062	0.0165022	0.0159166	0.0160788	0.00976165	0.0102103	0.00996018	0.00781513	0.00997841	0.00950689	0.00975759	0.00988241	0.0098672	0.00859122	0.00809787	0.00805601	0.00836657
Sweet potatoes	Dietary Fiber	0.0279907	0.0279709	0.0244103	0.0241952	0.0254898	0.0240094	0.0240884	0.0233064	0.0234612	0.0143025	0.0149827	0.0146358	0.0114927	0.0146683	0.0139697	0.0143325	0.0145102	0.0144822	0.012602	0.0118738	0.0118055	0.012263
Sweet potatoes	Vitamin A	0.0260601	0.0260417	0.0227267	0.0225264	0.0237318	0.0222708	0.0222707	0.0214876	0.0217019	0.0131801	0.0137874	0.0134525	0.0105578	0.0134805	0.0128437	0.013184	0.0133538	0.0133308	0.0116068	0.0109393	0.0108818	0.0113007
Sweet potatoes	Thiamin	0.0471186	0.0470853	0.0410914	0.0407293	0.0429087	0.0400156	0.0401474	0.038844	0.0391021	0.0238184	0.0249812	0.024393	0.0191545	0.0244471	0.0232828	0.0238875	0.0241837	0.0241371	0.0210117	0.0197896	0.0196759	0.0204383
Sweet potatoes	Riboflavin	0.0271863	0.0271671	0.0237088	0.0234998	0.0247573	0.0230859	0.023162	0.02241	0.0225589	0.0137414	0.0144122	0.0139388	0.0109454	0.0141041	0.0134324	0.0137813	0.0139521	0.0139252	0.0121221	0.0114171	0.0113515	0.0117913
Sweet potatoes	Calcium	0.0232034	0.023187	0.0202354	0.020057	0.0211303	0.019889	0.0199485	0.0192748	0.019394	0.0118202	0.0123935	0.0121246	0.00955337	0.0122649	0.0117501	0.0120553	0.012195	0.0121541	0.0105669	0.00993733	0.00986451	0.0102098
Sweet potatoes	Zinc	0.0198467	0.0198327	0.017308	0.0171555	0.0180735	0.0169951	0.0170072	0.016434	0.0166285	0.0101029	0.010569	0.0103201	0.00809346	0.0103298	0.00983781	0.0100933	0.0102315	0.0102118	0.00888955	0.00838329	0.00833509	0.00865809
Sweet potatoes	Niacin	0.0402326	0.0402042	0.0350863	0.0347771	0.036638	0.0344632	0.0345107	0.0332949	0.0336764	0.0204548	0.0214329	0.0209282	0.0164495	0.0210147	0.0200139	0.020573	0.020848	0.0208278	0.0181483	0.0171257	0.0170436	0.017704
Sweet potatoes	Magnesium	0.0463175	0.0462847	0.0403928	0.0400368	0.0421792	0.0395687	0.0395533	0.0381484	0.038519	0.0233982	0.0244744	0.0238779	0.018735	0.02393	0.0228079	0.0234128	0.0237159	0.0236765	0.0206163	0.019433	0.0193347	0.0200816
Sweet potatoes	Selenium	0.00950496	0.00949824	0.00828913	0.00821608	0.00865572	0.00811999	0.00811709	0.00782845	0.00790406	0.00480128	0.00502282	0.00490141	0.00384719	0.00491438	0.00468532	0.00480905	0.00487075	0.0048624	0.00423369	0.00399087	0.00396962	0.00412169
Sweet potatoes	Potassium	0.0641411	0.0640957	0.0559364	0.0554435	0.0584103	0.0548401	0.0548651	0.0529348	0.0534366	0.0324768	0.0340068	0.0332142	0.0260935	0.0333397	0.0317865	0.0326435	0.0330797	0.0330336	0.0287719	0.0271191	0.0269781	0.0280168
Mushrooms	Energy	0.00254618	0.00270185	0.00281605	0.00295918	0.00316556	0.00342772	0.00344653	0.00347304	0.00356351	0.00335422	0.00351692	0.00355975	0.00355864	0.00340588	0.00353024	0.00363578	0.00372078	0.00381997	0.0038746	0.00392107	0.00400166	0.00404593
Mushrooms	Protein	0.0117736	0.0124935	0.0130215	0.0136834	0.0146377	0.0158227	0.0158855	0.0159856	0.0163784	0.0154101	0.0161335	0.0163061	0.0162831	0.0155938	0.016173	0.0166399	0.0170096	0.0174472	0.0176756	0.0178721	0.0182256	0.0184103
Mushrooms	Dietary Fiber	0.0175996	0.0186757	0.019465	0.0204543	0.0218808	0.0237504	0.0239289	0.0241552	0.0246618	0.0232996	0.0244306	0.024726	0.0247103	0.023655	0.0245242	0.0252223	0.0257727	0.0264254	0.0267555	0.0270426	0.0275613	0.0278462
Mushrooms	Vitamin A	0.00174781	0.00185467	0.00193306	0.00203131	0.00217298	0.00234993	0.0023598	0.00237548	0.00243333	0.00229026	0.00239803	0.00242421	0.00242134	0.00231888	0.00240507	0.0024748	0.00252999	0.00259459	0.00262854	0.00265753	0.00270984	0.00273717
Mushrooms	Thiamin	0.00564316	0.00598818	0.00624127	0.0065585	0.0070159	0.00753981	0.00759648	0.0076683	0.00782914	0.00739079	0.00775886	0.00784951	0.00784455	0.00750952	0.00778546	0.00800708	0.00818181	0.008389	0.0084972	0.00858496	0.00874963	0.00884005
Mushrooms	Riboflavin	0.0470081	0.0498821	0.0519903	0.0546329	0.0584431	0.0628015	0.0632736	0.0638718	0.0652114	0.0615603	0.0646261	0.0647585	0.0647175	0.0625493	0.0648477	0.0666936	0.068149	0.0698748	0.0707759	0.0715069	0.0728786	0.0736317
Mushrooms	Calcium	0.00268691	0.00285118	0.00297169	0.00312273	0.00334052	0.00362339	0.00364951	0.00367904	0.0037545	0.00354629	0.00372177	0.00377238	0.00378289	0.00364268	0.00379892	0.00390706	0.00398914	0.00408432	0.00413174	0.00416812	0.00424133	0.0042697
Mushrooms	Zinc	0.027794	0.0294933	0.0307398	0.0323023	0.0345551	0.0374443	0.0376289	0.037936	0.0389313	0.0366571	0.038384	0.0388325	0.0387582	0.0371029	0.0384663	0.0395612	0.0404764	0.0415014	0.0420366	0.0425253	0.043341	0.0437889
Mushrooms	Niacin	0.0600099	0.0636789	0.0663702	0.0697437	0.0746077	0.0808726	0.0813248	0.0818591	0.0839759	0.0790473	0.0829048	0.0838735	0.0839003	0.0803938	0.083348	0.0858846	0.0878428	0.0901536	0.091404	0.0925256	0.0943912	0.0953667
Mushrooms	Magnesium	0.0171083	0.0181543	0.0189215	0.0198833	0.02127	0.022994	0.0230818	0.0232264	0.0237859	0.0223919	0.0234438	0.0236977	0.0236636	0.0226704	0.0235215	0.0242041	0.0247456	0.025379	0.0257133	0.0259998	0.026517	0.0267879
Mushrooms	Selenium	0.00338346	0.00359033	0.00374207	0.00393227	0.00420651	0.00454744	0.00456496	0.00459338	0.00470376	0.00442809	0.00463675	0.00468793	0.00468297	0.00448678	0.00465661	0.0047912	0.00489784	0.00502294	0.00508881	0.00514575	0.0052467	0.00529866
Mushrooms	Potassium	0.0287817	0.0305414	0.0318322	0.0334501	0.035783	0.038715	0.0388957	0.0391531	0.0400869	0.0377573	0.0395732	0.0400453	0.0400386	0.0383705	0.0398237	0.0409968	0.0419314	0.0430162	0.0435947	0.0440783	0.0449488	0.0454024
Bananas	Energy	0.00161474	0.00188593	0.0021305	0.00251962	0.00256439	0.00263844	0.00280269	0.00282613	0.0030317	0.00320058	0.00347142	0.00339524	0.00377934	0.00406521	0.00437665	0.00465105	0.00486325	0.00495133	0.00490445	0.00492709	0.0050621	0.00527954
Bananas	Protein	0.00104474	0.00122021	0.00137844	0.00163021	0.00165917	0.00170416	0.00180751	0.00182012	0.00194969	0.00205745	0.00222822	0.00217614	0.00241968	0.0026043	0.00280554	0.00297846	0.00311081	0.00316427	0.00313058	0.0031423	0.00322596	0.00336144
Bananas	Dietary Fiber	0.00181606	0.00212106	0.00239612	0.00283375	0.0028841	0.00297458	0.00316613	0.00319821	0.00341386	0.00361743	0.00392367	0.00383723	0.00426997	0.00459399	0.00494705	0.00524991	0.00548108	0.00557309	0.00551047	0.00552902	0.0056729	0.00591229
Bananas	Vitamin A	0.000391389	0.000457122	0.000516401	0.000610718	0.000621569	0.000638699	0.000677594	0.000682551	0.000730987	0.000771655	0.000835795	0.000816437	0.000908009	0.000977312	0.00105285	0.00111788	0.00116765	0.0011875	0.00117484	0.00117914	0.00121042	0.00126119
Bananas	Thiamin	0.000727877	0.000850124	0.000960367	0.00113577	0.00115595	0.00118039	0.0012564	0.00126913	0.00135471	0.00143434	0.00155763	0.00152271	0.00169443	0.00182301	0.00196312	0.0020833	0.00217503	0.00221155	0.00218757	0.00219405	0.00225115	0.00234615
Bananas	Riboflavin	0.00146989	0.00171675	0.00193938	0.00229359	0.00233435	0.00238348	0.00253696	0.00256266	0.00273546	0.00289626	0.00314522	0.00304542	0.00338886	0.00368109	0.00396398	0.00420666	0.00439189	0.00446562	0.00441721	0.0044303	0.00454559	0.00473741
Bananas	Calcium	0.000365909	0.000427363	0.000482783	0.00057096	0.000581105	0.000598913	0.000637287	0.000642874	0.000685911	0.00072664	0.000788863	0.000772634	0.000862709	0.000933647	0.00101136	0.00107328	0.00111964	0.00113681	0.00112306	0.00112469	0.00115213	0.00119641
Bananas	Zinc	0.000877955	0.00102541	0.00115838	0.00136995	0.00139429	0.00143561	0.00152413	0.0015376	0.00164974	0.00174222	0.00188713	0.00184482	0.00205024	0.00220582	0.00237534	0.00252076	0.00263513	0.00267937	0.00265032	0.00266159	0.00273086	0.00284609
Bananas	Niacin	0.00253781	0.00296403	0.00334841	0.00395997	0.00403033	0.00415113	0.00441	0.00444195	0.00476416	0.00502977	0.00545692	0.00533456	0.00594183	0.00639883	0.00689059	0.00732643	0.00765636	0.00779236	0.00771528	0.00775303	0.00796245	0.00829845
Bananas	Magnesium	0.0063343	0.00739813	0.00835751	0.00988395	0.0100596	0.0103332	0.0109583	0.0110343	0.0118143	0.0124741	0.0135099	0.0131958	0.0146722	0.0157977	0.0170248	0.0180768	0.0188829	0.0192051	0.019002	0.0190738	0.0195837	0.0204078
Bananas	Selenium	0.00070968	0.000828871	0.000936358	0.00110738	0.00112705	0.0011577	0.00122777	0.00123624	0.00132356	0.00139747	0.00151372	0.00147884	0.00164491	0.00177124	0.0019094	0.00202715	0.00211732	0.00215332	0.00213043	0.00213857	0.00219516	0.00228682
Bananas	Potassium	0.00510224	0.00595915	0.00673193	0.00796146	0.00810293	0.00833015	0.0088415	0.00890599	0.00953329	0.0100709	0.0109189	0.0106766	0.0118862	0.0128022	0.013801	0.0146601	0.0153202	0.0155857	0.0154251	0.0154826	0.0158943	0.016561
Soybean oil	Energy	0.0134224	0.0160491	0.0162579	0.0229825	0.0273391	0.0299431	0.0360979	0.0378514	0.0434252	0.0468	0.0482553	0.0519893	0.0576491	0.0707663	0.0732572	0.078077	0.0792639	0.0870929	0.100413	0.104136	0.116029	0.118012
Soybean oil	Protein	0	0	0	0	0	0	0	0	0	0	0	0	0	0	0	0	0	0	0	0	0	0
Soybean oil	Dietary Fiber	0	0	0	0	0	0	0	0	0	0	0	0	0	0	0	0	0	0	0	0	0	0
Soybean oil	Vitamin A	0	0	0	0	0	0	0	0	0	0	0	0	0	0	0	0	0	0	0	0	0	0
Soybean oil	Thiamin	0	0	0	0	0	0	0	0	0	0	0	0	0	0	0	0	0	0	0	0	0	0
Soybean oil	Riboflavin	0	0	0	0	0	0	0	0	0	0	0	0	0	0	0	0	0	0	0	0	0	0
Soybean oil	Calcium	0.000584346	0.000698701	0.000707789	0.00100055	0.00119021	0.00130582	0.00157693	0.00165418	0.00188752	0.00204129	0.00210673	0.00227293	0.00252819	0.00312244	0.00325225	0.00346141	0.00350588	0.00384166	0.00441743	0.00456683	0.00507345	0.00513786
Soybean oil	Zinc	0.0045717	0.00546638	0.00553747	0.00782791	0.00931177	0.0102062	0.0122972	0.0129006	0.014803	0.0159587	0.016433	0.017696	0.0195911	0.0240542	0.0249065	0.0265083	0.0269047	0.0295237	0.0339918	0.0352396	0.0392112	0.0398527
Soybean oil	Niacin	0	0	0	0	0	0	0	0	0	0	0	0	0	0	0	0	0	0	0	0	0	0
Soybean oil	Magnesium	0.000380017	0.000454385	0.000460295	0.000650684	0.000774028	0.000846371	0.00101865	0.00106662	0.00122135	0.00131644	0.0013554	0.00145833	0.00161527	0.00198478	0.00205668	0.00219013	0.00222123	0.00243811	0.00280785	0.00290954	0.0032397	0.00329233
Soybean oil	Selenium	0	0	0	0	0	0	0	0	0	0	0	0	0	0	0	0	0	0	0	0	0	0
Soybean oil	Potassium	5.14e-05	6.15e-05	6.23e-05	8.8e-05	0.000104724	0.000114606	0.000138051	0.000144603	0.00016554	0.000178522	0.000184001	0.00019819	0.000219798	0.000270166	0.000280043	0.000298341	0.000302703	0.000332347	0.000382853	0.000396698	0.000441652	0.000448769
Stem, leafy and flowering vegetables	Energy	0.0226261	0.0240094	0.0250242	0.0262961	0.02813	0.0304597	0.0306268	0.0308624	0.0316664	0.0298065	0.0312524	0.031633	0.0316231	0.0302656	0.0313707	0.0323085	0.0330639	0.0339453	0.0344308	0.0348437	0.0355598	0.0359533
Stem, leafy and flowering vegetables	Protein	0.0815949	0.0865835	0.0902429	0.0948298	0.101443	0.109656	0.110091	0.110785	0.113507	0.106797	0.11181	0.113006	0.112847	0.108069	0.112084	0.115319	0.117882	0.120914	0.122497	0.123859	0.126309	0.127589
Stem, leafy and flowering vegetables	Dietary Fiber	0.158704	0.168407	0.175525	0.184446	0.19731	0.214169	0.215778	0.217818	0.222387	0.210104	0.220303	0.222966	0.222825	0.213308	0.221146	0.227442	0.232405	0.23829	0.241267	0.243856	0.248534	0.251102
Stem, leafy and flowering vegetables	Vitamin A	0.299562	0.317877	0.331312	0.348152	0.372432	0.40276	0.404453	0.407139	0.417054	0.392534	0.411004	0.415492	0.415	0.397439	0.412211	0.424162	0.433622	0.444693	0.450511	0.455481	0.464447	0.469131
Stem, leafy and flowering vegetables	Thiamin	0.0723512	0.0767748	0.0800196	0.0840868	0.0899512	0.0966683	0.0973949	0.0983157	0.100378	0.0947577	0.0994768	0.100639	0.100575	0.09628	0.0998178	0.102659	0.104899	0.107556	0.108943	0.110068	0.11218	0.113339
Stem, leafy and flowering vegetables	Riboflavin	0.127844	0.13566	0.141394	0.148581	0.158943	0.170796	0.17208	0.173707	0.17735	0.167421	0.175758	0.176118	0.176007	0.17011	0.176361	0.181381	0.185339	0.190033	0.192483	0.194471	0.198202	0.20025
Stem, leafy and flowering vegetables	Calcium	0.203992	0.216464	0.225613	0.23708	0.253614	0.27509	0.277074	0.279316	0.285044	0.269237	0.28256	0.286402	0.2872	0.276555	0.288417	0.296627	0.302858	0.310085	0.313684	0.316447	0.322005	0.324159
Stem, leafy and flowering vegetables	Zinc	0.116359	0.123473	0.128691	0.135232	0.144664	0.156759	0.157532	0.158818	0.162985	0.153464	0.160693	0.162571	0.16226	0.15533	0.161038	0.165622	0.169453	0.173744	0.175985	0.178031	0.181446	0.183321
Stem, leafy and flowering vegetables	Niacin	0.0918944	0.0975128	0.101634	0.1068	0.114248	0.123842	0.124534	0.125353	0.128594	0.121047	0.126954	0.128437	0.128478	0.123109	0.127632	0.131517	0.134515	0.138054	0.139969	0.141686	0.144543	0.146037
Stem, leafy and flowering vegetables	Magnesium	0.201482	0.2138	0.222837	0.234163	0.250494	0.270797	0.271831	0.273535	0.280124	0.263707	0.276095	0.279085	0.278684	0.266986	0.27701	0.285048	0.291425	0.298886	0.302822	0.306197	0.312287	0.315478
Stem, leafy and flowering vegetables	Selenium	0.0320279	0.0339861	0.0354225	0.0372229	0.0398189	0.0430461	0.0432119	0.043481	0.0445259	0.0419164	0.0438915	0.044376	0.044329	0.0424719	0.0440795	0.0453536	0.046363	0.0475472	0.0481707	0.0487097	0.0496653	0.0501571
Stem, leafy and flowering vegetables	Potassium	0.205273	0.217823	0.227029	0.238568	0.255207	0.276118	0.277406	0.279243	0.285902	0.269287	0.282238	0.285606	0.285558	0.273661	0.284025	0.292392	0.299057	0.306794	0.31092	0.314369	0.320578	0.323813
Other beans	Energy	0.0044896	0.00479569	0.00441331	0.00433657	0.00447202	0.00450629	0.00388083	0.00343136	0.00360307	0.00502686	0.00439036	0.00377909	0.00384718	0.00417683	0.00430015	0.00427786	0.0045413	0.00448677	0.00460786	0.00474442	0.00118678	0.00224371
Other beans	Protein	0.012308	0.0131471	0.0120989	0.0118885	0.0122598	0.0123326	0.0106048	0.00936364	0.00981805	0.0136921	0.0119405	0.010263	0.0104365	0.0113378	0.0116796	0.0116075	0.0123083	0.0121494	0.0124625	0.0128207	0.00320458	0.00605297
Other beans	Dietary Fiber	0.00863241	0.00922095	0.00848572	0.00833818	0.00859861	0.0086855	0.00749507	0.00663861	0.00693633	0.00971326	0.00848365	0.00730183	0.00743101	0.00806959	0.00830969	0.00825515	0.00875017	0.00863385	0.00885105	0.00910203	0.00227375	0.00429561
Other beans	Vitamin A	0.000467735	0.000499624	0.000459786	0.000451792	0.000465904	0.000468872	0.000403278	0.000356201	0.000373407	0.000520927	0.000454337	0.000390594	0.000397285	0.000431602	0.000444625	0.000441933	0.000468653	0.000462518	0.00047443	0.000488028	0.000121973	0.000230376
Other beans	Thiamin	0.00596619	0.00637296	0.00586481	0.00576284	0.00594284	0.00594334	0.00512875	0.00454269	0.00474641	0.0066413	0.00580754	0.00499652	0.00508492	0.00552189	0.00568618	0.00564886	0.0059876	0.005908	0.00605905	0.00622837	0.00155589	0.00293941
Other beans	Riboflavin	0.00459227	0.00490537	0.00451424	0.00443575	0.0045743	0.00457426	0.00394732	0.00349626	0.00365305	0.00511144	0.00446974	0.00380892	0.00387631	0.00424989	0.00437634	0.00434762	0.00460832	0.00454706	0.00466332	0.00479363	0.00119748	0.0022623
Other beans	Calcium	0.0031181	0.00333069	0.00306512	0.00301182	0.0031059	0.00313507	0.00270456	0.00239228	0.00249842	0.00349783	0.00305778	0.00263574	0.00269155	0.00294008	0.00304551	0.00302552	0.00320438	0.00315728	0.00323388	0.00331924	0.000827853	0.00155835
Other beans	Zinc	0.00910183	0.00972238	0.00894716	0.00879159	0.0090662	0.00914236	0.00786906	0.00696093	0.00731059	0.0102029	0.0088991	0.00765635	0.00778183	0.00845056	0.00870199	0.00864487	0.00917501	0.00905305	0.0092845	0.0095562	0.00238721	0.00450995
Other beans	Niacin	0.00604054	0.00645238	0.0059379	0.00583466	0.0060169	0.00606945	0.00522757	0.00461699	0.00484713	0.00676281	0.00590815	0.00508308	0.00517795	0.00562828	0.00579574	0.00576872	0.0061205	0.00604493	0.00620543	0.0063911	0.00159808	0.00301912
Other beans	Magnesium	0.00928168	0.00991449	0.00912396	0.00896532	0.00924535	0.00930101	0.00799676	0.0070606	0.00739976	0.0103252	0.00900468	0.00774064	0.00787124	0.00855421	0.00881549	0.00876235	0.00929278	0.00917172	0.00940875	0.00967949	0.00241968	0.00457078
Other beans	Selenium	0.00803169	0.00857928	0.00789521	0.00775793	0.00800025	0.00804837	0.00692	0.00610965	0.00640276	0.00893407	0.00779252	0.00670002	0.00681566	0.00740765	0.00763618	0.00758929	0.00804781	0.00794253	0.00814733	0.00838215	0.00209481	0.00395587
Other beans	Potassium	0.0106288	0.0113535	0.0104482	0.0102665	0.0105872	0.0106597	0.00917265	0.00810167	0.00848885	0.0118511	0.0103464	0.0089037	0.00906544	0.00985522	0.0101595	0.0101025	0.0107185	0.0105817	0.0108582	0.01117	0.00279191	0.00527325
Sesame seed oil	Energy	0.00133654	0.00140045	0.00144224	0.00149923	0.00151483	0.00170883	0.00175311	0.00148145	0.00155345	0.00160678	0.00145985	0.0013424	0.00149463	0.00160191	0.00167208	0.00166512	0.00165872	0.00174877	0.00187852	0.00202917	0.00207353	0.0020945
Sesame seed oil	Protein	0	0	0	0	0	0	0	0	0	0	0	0	0	0	0	0	0	0	0	0	0	0
Sesame seed oil	Dietary Fiber	0	0	0	0	0	0	0	0	0	0	0	0	0	0	0	0	0	0	0	0	0	0
Sesame seed oil	Vitamin A	0	0	0	0	0	0	0	0	0	0	0	0	0	0	0	0	0	0	0	0	0	0
Sesame seed oil	Thiamin	0	0	0	0	0	0	0	0	0	0	0	0	0	0	0	0	0	0	0	0	0	0
Sesame seed oil	Riboflavin	0	0	0	0	0	0	0	0	0	0	0	0	0	0	0	0	0	0	0	0	0	0
Sesame seed oil	Calcium	4.03e-05	4.23e-05	4.35e-05	4.52e-05	4.57e-05	5.16e-05	5.31e-05	4.49e-05	4.68e-05	4.86e-05	4.42e-05	4.07e-05	4.54e-05	4.9e-05	5.14e-05	5.12e-05	5.08e-05	5.35e-05	5.73e-05	6.17e-05	6.28e-05	6.32e-05
Sesame seed oil	Zinc	7.11e-05	7.45e-05	7.67e-05	7.97e-05	8.06e-05	9.09e-05	9.32e-05	7.88e-05	8.27e-05	8.55e-05	7.76e-05	7.13e-05	7.93e-05	8.5e-05	8.88e-05	8.83e-05	8.79e-05	9.26e-05	9.93e-05	0.000107215	0.000109411	0.000110438
Sesame seed oil	Niacin	0	0	0	0	0	0	0	0	0	0	0	0	0	0	0	0	0	0	0	0	0	0
Sesame seed oil	Magnesium	3.79e-05	3.97e-05	4.09e-05	4.25e-05	4.29e-05	4.84e-05	4.95e-05	4.18e-05	4.37e-05	4.52e-05	4.1e-05	3.77e-05	4.19e-05	4.5e-05	4.7e-05	4.68e-05	4.65e-05	4.9e-05	5.26e-05	5.68e-05	5.8e-05	5.85e-05
Sesame seed oil	Selenium	0	0	0	0	0	0	0	0	0	0	0	0	0	0	0	0	0	0	0	0	0	0
Sesame seed oil	Potassium	0	0	0	0	0	0	0	0	0	0	0	0	0	0	0	0	0	0	0	0	0	0
Rice	Energy	0.0655533	0.0655979	0.0653319	0.0442437	0.0432326	0.04265	0.0412886	0.0277003	0.0338441	0.0284913	0.0243095	0.0249663	0.0251012	0.0300552	0.0300845	0.0303475	0.0188654	0.018785	0.018677	0.0188484	0.0187651	0.0189956
Rice	Protein	0.0623403	0.0623828	0.0621299	0.0420752	0.0411137	0.04049	0.0391383	0.0262215	0.0319911	0.0269203	0.0229348	0.0235201	0.0236212	0.0283006	0.0283455	0.0285647	0.017737	0.0176453	0.0175229	0.0176685	0.017577	0.0177766
Rice	Dietary Fiber	0.0344797	0.0345032	0.0343633	0.0232713	0.0227395	0.0224874	0.0218135	0.0146602	0.0178231	0.01506	0.01285	0.013196	0.0132631	0.0158843	0.0159034	0.0160201	0.0099437	0.00988845	0.00981401	0.00989179	0.00983483	0.00994843
Rice	Vitamin A	0	0	0	0	0	0	0	0	0	0	0	0	0	0	0	0	0	0	0	0	0	0
Rice	Thiamin	0.15004	0.150143	0.149534	0.101266	0.0989521	0.0968845	0.0939812	0.0631618	0.0767889	0.0648325	0.0553851	0.0568537	0.0571426	0.0684359	0.0685178	0.069021	0.0428414	0.0426033	0.0422995	0.0426177	0.0423723	0.0428617
Rice	Riboflavin	0.0159471	0.0159579	0.0158932	0.0107631	0.0105171	0.0102964	0.00998788	0.00671254	0.00816077	0.00689009	0.00588607	0.0059846	0.00601501	0.00727304	0.00728175	0.00733522	0.00455298	0.00452768	0.00449539	0.00452921	0.00450313	0.00455514
Rice	Calcium	0.00567115	0.00567501	0.005652	0.00382761	0.00374014	0.00369608	0.00358423	0.00240559	0.00292327	0.0024695	0.002109	0.00216902	0.0021875	0.00263527	0.00265407	0.00267356	0.00165816	0.00164659	0.00163277	0.00164257	0.00163052	0.00164341
Rice	Zinc	0.0947216	0.0947861	0.0944018	0.0639301	0.0624692	0.0616726	0.0596709	0.0400515	0.0489436	0.0412165	0.0351202	0.0360515	0.0361883	0.0433403	0.0433922	0.0437108	0.0271661	0.0270151	0.0268225	0.027059	0.0269032	0.0272139
Rice	Niacin	0.208465	0.208607	0.207761	0.140699	0.137483	0.135775	0.131455	0.088094	0.107613	0.0905968	0.0773212	0.0793715	0.079851	0.0957236	0.0958382	0.0967267	0.0600958	0.0598192	0.0594496	0.060012	0.0597239	0.0604137
Rice	Magnesium	0.196576	0.19671	0.195913	0.132675	0.129643	0.127687	0.123406	0.0826755	0.100819	0.0848852	0.0723207	0.0741757	0.0744926	0.0892833	0.0894589	0.0901643	0.0559952	0.055699	0.0553167	0.0557779	0.0554952	0.0561297
Rice	Selenium	0.057967	0.0580065	0.0577713	0.0391235	0.0382295	0.0376526	0.0363915	0.0243793	0.0297279	0.0250295	0.0213276	0.0218792	0.021981	0.0263476	0.0264072	0.0266125	0.0165254	0.0164371	0.0163234	0.0164602	0.0163724	0.0165544
Rice	Potassium	0.049733	0.0497669	0.0495651	0.0335661	0.0327991	0.0323308	0.0312733	0.0209587	0.0255523	0.0215251	0.0183586	0.01885	0.0189546	0.0227254	0.0227774	0.0229667	0.0142691	0.0141974	0.0141038	0.0142207	0.0141466	0.0143066
Linseed oil	Energy	0.00108404	0.00141368	0.00111148	0.000907995	0.000663926	0.00106012	0.00114832	0.00109065	0.000916743	0.00104899	0.000826159	0.000964259	0.00120744	0.00136665	0.000992649	0.00120464	0.00128657	0.00153888	0.00171079	0.00203748	0.00161341	0.00184237
Linseed oil	Protein	0	0	0	0	0	0	0	0	0	0	0	0	0	0	0	0	0	0	0	0	0	0
Linseed oil	Dietary Fiber	0	0	0	0	0	0	0	0	0	0	0	0	0	0	0	0	0	0	0	0	0	0
Linseed oil	Vitamin A	0	0	0	0	0	0	0	0	0	0	0	0	0	0	0	0	0	0	0	0	0	0
Linseed oil	Thiamin	0	0	0	0	0	0	0	0	0	0	0	0	0	0	0	0	0	0	0	0	0	0
Linseed oil	Riboflavin	0	0	0	0	0	0	0	0	0	0	0	0	0	0	0	0	0	0	0	0	0	0
Linseed oil	Calcium	1.09e-05	1.42e-05	1.12e-05	9.11e-06	6.66e-06	1.07e-05	1.16e-05	1.1e-05	9.19e-06	1.05e-05	8.31e-06	9.72e-06	1.22e-05	1.39e-05	1.02e-05	1.23e-05	1.31e-05	1.56e-05	1.73e-05	2.06e-05	1.63e-05	1.85e-05
Linseed oil	Zinc	0.000101509	0.000132376	0.000104079	8.5e-05	6.22e-05	9.93e-05	0.000107548	0.000102194	8.59e-05	9.83e-05	7.73e-05	9.02e-05	0.000112809	0.000127712	9.28e-05	0.000112442	0.00012006	0.000143419	0.000159219	0.000189555	0.0001499	0.000171049
Linseed oil	Niacin	0	0	0	0	0	0	0	0	0	0	0	0	0	0	0	0	0	0	0	0	0	0
Linseed oil	Magnesium	1.02e-05	1.33e-05	1.05e-05	8.56e-06	6.26e-06	9.98e-06	1.08e-05	1.02e-05	8.59e-06	9.82e-06	7.73e-06	9.01e-06	1.13e-05	1.28e-05	9.28e-06	1.13e-05	1.2e-05	1.43e-05	1.59e-05	1.9e-05	1.5e-05	1.71e-05
Linseed oil	Selenium	0	0	0	0	0	0	0	0	0	0	0	0	0	0	0	0	0	0	0	0	0	0
Linseed oil	Potassium	0	0	0	0	0	0	0	0	0	0	0	0	0	0	0	0	0	0	0	0	0	0
Grapes	Energy	0.000641925	0.000738051	0.000851267	0.00101805	0.00113109	0.00136497	0.00155777	0.00169027	0.00173157	0.00184392	0.00194874	0.00200831	0.00217417	0.00231116	0.00243741	0.00284488	0.00309079	0.00333089	0.00371345	0.00354299	0.00365267	0.00378978
Grapes	Protein	0.000320811	0.000368851	0.000425433	0.000508785	0.000565279	0.000680994	0.000776005	0.000840853	0.000860153	0.000915584	0.000966187	0.000994271	0.0010752	0.00114365	0.00120687	0.00140722	0.00152712	0.00164425	0.00183091	0.00174536	0.00179802	0.00186381
Grapes	Dietary Fiber	0.000520481	0.000598421	0.000690218	0.000825448	0.000917104	0.00110942	0.00126867	0.001379	0.0014057	0.00150247	0.00158793	0.00163633	0.0017709	0.00188291	0.00198621	0.00231504	0.00251132	0.00270289	0.00300794	0.0028663	0.00295106	0.00305962
Grapes	Vitamin A	0.000201909	0.000232144	0.000267755	0.000320215	0.000355771	0.000428785	0.000488724	0.000529743	0.000541786	0.000576901	0.000608851	0.000626684	0.000677848	0.000721017	0.000760884	0.000887307	0.000962989	0.00103666	0.00115433	0.0011003	0.00113339	0.0011748
Grapes	Thiamin	0.00125166	0.00143909	0.00165984	0.00198504	0.00220546	0.00264148	0.00302066	0.00328333	0.0033469	0.00357444	0.0037823	0.00389603	0.00421643	0.00448312	0.00472907	0.00551201	0.00597934	0.00643545	0.00716462	0.00682452	0.00702633	0.00728482
Grapes	Riboflavin	0.000631904	0.000726529	0.000837978	0.00100216	0.00111344	0.00133344	0.00152485	0.00165745	0.00168954	0.00180441	0.00190933	0.00194801	0.00210821	0.00226311	0.00238727	0.0027825	0.00301841	0.00324866	0.00361676	0.00344507	0.00354695	0.00367743
Grapes	Calcium	0.00022472	0.000258371	0.000298005	0.000356391	0.000395964	0.000478661	0.000547205	0.000593986	0.000605211	0.000646723	0.000684123	0.000706026	0.000766703	0.000820003	0.000870119	0.00101417	0.00109928	0.00118145	0.00131364	0.0012494	0.0012843	0.00132675
Grapes	Zinc	0.000754865	0.000867903	0.00100104	0.00119717	0.0013301	0.0016063	0.00183217	0.00198894	0.0020379	0.00217085	0.0022912	0.00236009	0.00255091	0.00271226	0.00286106	0.00333473	0.0036221	0.00389839	0.00434011	0.00413939	0.0042618	0.00441858
Grapes	Niacin	0.00062343	0.000716787	0.000826741	0.000988719	0.00109851	0.00132706	0.00151465	0.00164166	0.00168146	0.00179063	0.00189295	0.00194987	0.00211224	0.00224798	0.00237131	0.00276919	0.00300685	0.00323932	0.00360982	0.00344507	0.00355036	0.00368097
Grapes	Magnesium	0.00101325	0.00116498	0.00134369	0.00160695	0.00178538	0.00215104	0.00245079	0.00265549	0.00271517	0.00289172	0.00305165	0.00314075	0.0033963	0.00361389	0.00381509	0.0044491	0.00482891	0.00519866	0.00578926	0.00551891	0.00568605	0.00589454
Grapes	Selenium	0.000140272	0.000161277	0.000186017	0.000222462	0.000247164	0.000297783	0.000339291	0.000367615	0.000375855	0.000400295	0.000422491	0.000434917	0.000470483	0.000500668	0.000528697	0.00061649	0.000669043	0.000720232	0.00080201	0.000764591	0.000787537	0.00081616
Grapes	Potassium	0.00178218	0.00204905	0.00236337	0.00282642	0.00314025	0.0037865	0.0043178	0.00468009	0.00478414	0.00509789	0.00538556	0.00554885	0.00600797	0.00639495	0.00675313	0.00787875	0.00855489	0.00921239	0.0102618	0.00978208	0.0100769	0.0104451
Allium vegetables	Energy	0.00268045	0.00284433	0.00296454	0.00311522	0.00333248	0.00360847	0.00362827	0.00365618	0.00375142	0.00353109	0.00370238	0.00374747	0.00374629	0.00358547	0.00371639	0.0038275	0.00391699	0.00402141	0.00407892	0.00412783	0.00421267	0.00425928
Allium vegetables	Protein	0.00572954	0.00607985	0.00633681	0.00665889	0.00712329	0.00769999	0.00773054	0.00777926	0.00797042	0.0074992	0.00785122	0.00793523	0.00792404	0.00758857	0.00787048	0.00809766	0.00827759	0.00849051	0.00860168	0.0086973	0.00886932	0.00895923
Allium vegetables	Dietary Fiber	0.00861084	0.00913731	0.00952349	0.0100075	0.0107055	0.0116202	0.0117075	0.0118182	0.0120661	0.0113997	0.011953	0.0120975	0.0120898	0.0115735	0.0119988	0.0123403	0.0126096	0.012929	0.0130905	0.013231	0.0134848	0.0136241
Allium vegetables	Vitamin A	0.0108851	0.0115506	0.0120388	0.0126507	0.013533	0.014635	0.0146965	0.0147941	0.0151544	0.0142634	0.0149346	0.0150976	0.0150798	0.0144416	0.0149784	0.0154127	0.0157564	0.0161587	0.0163701	0.0165507	0.0168765	0.0170467
Allium vegetables	Thiamin	0.00748461	0.00794222	0.00827789	0.00869864	0.00930529	0.0100002	0.0100753	0.0101706	0.0103839	0.00980252	0.0102907	0.0104109	0.0104043	0.00996	0.010326	0.0106199	0.0108517	0.0111265	0.01127	0.0113864	0.0116048	0.0117247
Allium vegetables	Riboflavin	0.00881682	0.00935588	0.0097513	0.0102469	0.0109616	0.011779	0.0118676	0.0119798	0.012231	0.0115462	0.0121213	0.0121461	0.0121384	0.0117317	0.0121628	0.012509	0.012782	0.0131057	0.0132747	0.0134118	0.0136691	0.0138103
Allium vegetables	Calcium	0.00841381	0.00892823	0.00930557	0.00977856	0.0104605	0.0113463	0.0114281	0.0115206	0.0117569	0.0111049	0.0116544	0.0118129	0.0118458	0.0114067	0.011896	0.0122346	0.0124916	0.0127897	0.0129382	0.0130521	0.0132814	0.0133702
Allium vegetables	Zinc	0.00668728	0.00709614	0.00739605	0.00777198	0.00831401	0.00900916	0.00905357	0.00912745	0.00936693	0.00881975	0.00923525	0.00934315	0.00932528	0.00892701	0.00925504	0.00951849	0.00973868	0.00998529	0.0101141	0.0102316	0.0104279	0.0105357
Allium vegetables	Niacin	0.00658608	0.00698875	0.00728412	0.00765436	0.00818818	0.00887575	0.00892538	0.00898402	0.00921634	0.00867542	0.00909879	0.00920509	0.00920804	0.00882321	0.00914742	0.00942581	0.00964073	0.00989434	0.0100316	0.0101547	0.0103594	0.0104665
Allium vegetables	Magnesium	0.00946214	0.0100406	0.010465	0.0109969	0.0117639	0.0127174	0.0127659	0.0128459	0.0131554	0.0123844	0.0129662	0.0131066	0.0130877	0.0125384	0.0130091	0.0133866	0.0136861	0.0140365	0.0142213	0.0143798	0.0146658	0.0148157
Allium vegetables	Selenium	0.00408212	0.0043317	0.00451478	0.00474426	0.00507513	0.00548646	0.00550759	0.00554188	0.00567506	0.00534246	0.0055942	0.00565595	0.00564997	0.00541327	0.00561816	0.00578055	0.00590921	0.00606014	0.00613961	0.00620831	0.0063301	0.00639279
Allium vegetables	Potassium	0.0124154	0.0131745	0.0137313	0.0144292	0.0154355	0.0167003	0.0167782	0.0168893	0.0172921	0.0162872	0.0170705	0.0172742	0.0172712	0.0165517	0.0171786	0.0176846	0.0180877	0.0185557	0.0188052	0.0190138	0.0193894	0.019585
Citrus Fruit Total	Energy	0.0028649	0.00241807	0.0030371	0.00243609	0.00323251	0.00331773	0.0036942	0.00404376	0.00430951	0.00483954	0.00542777	0.00597802	0.00635425	0.00662203	0.00735431	0.00785889	0.00811955	0.00854709	0.00919681	0.00910512	0.00973808	0.010477
Citrus Fruit Total	Protein	0.00219801	0.00185519	0.00233013	0.00186902	0.00248005	0.00254106	0.00282513	0.00308819	0.0032864	0.00368908	0.00413129	0.00454346	0.00482411	0.00503051	0.00559021	0.00596779	0.00615873	0.00647711	0.00696118	0.00688582	0.00735891	0.00791004
Citrus Fruit Total	Dietary Fiber	0.00415764	0.00350918	0.00440755	0.00353534	0.00469112	0.00482647	0.005385	0.00590485	0.00626177	0.00705807	0.00791621	0.00871795	0.00926367	0.00965626	0.0107265	0.0114465	0.0118081	0.0124137	0.0133336	0.0131842	0.0140818	0.0151394
Citrus Fruit Total	Vitamin A	0.0175247	0.0147914	0.0185781	0.0149017	0.0197733	0.0202687	0.0225398	0.0246469	0.0262232	0.0294465	0.0329799	0.036278	0.0385277	0.0401769	0.0446479	0.0476694	0.0491986	0.0517324	0.055598	0.0549915	0.0587642	0.0631621
Citrus Fruit Total	Thiamin	0.00518898	0.00437967	0.00550089	0.00441232	0.0058548	0.00596398	0.00665414	0.00729651	0.00773755	0.00871454	0.00978582	0.0107726	0.0114469	0.011932	0.0132545	0.0141442	0.0145911	0.0153394	0.0164826	0.0162915	0.0174006	0.0187074
Citrus Fruit Total	Riboflavin	0.00469553	0.00396318	0.00497777	0.00399272	0.00529803	0.00539633	0.00602079	0.00660203	0.00700108	0.00788509	0.0088544	0.00965443	0.0102588	0.0107964	0.0119929	0.012798	0.0132023	0.0138794	0.0149138	0.0147408	0.0157444	0.0169268
Citrus Fruit Total	Calcium	0.00371007	0.00313142	0.00393308	0.00315476	0.00418612	0.00430387	0.00480047	0.00525678	0.00557199	0.00627909	0.00704885	0.00777431	0.00828923	0.00869146	0.00971198	0.0103639	0.0106828	0.0112147	0.0120352	0.0118777	0.0126662	0.0135683
Citrus Fruit Total	Zinc	0.00353877	0.00298684	0.00375149	0.00300911	0.00399285	0.00410113	0.00456397	0.00499814	0.00532758	0.00598485	0.00670334	0.00737928	0.00783116	0.00816304	0.00906775	0.00967645	0.00999496	0.0105076	0.0112907	0.0111741	0.0119348	0.0128311
Citrus Fruit Total	Niacin	0.00359743	0.00303635	0.00381367	0.00305899	0.00405904	0.00417049	0.00464421	0.005078	0.00541071	0.00607645	0.00681693	0.00750433	0.00798169	0.00832789	0.00925087	0.00989076	0.010213	0.0107471	0.0115591	0.0114471	0.0122381	0.0131573
Citrus Fruit Total	Magnesium	0.00775036	0.00654156	0.00821623	0.00659033	0.00874485	0.00896078	0.00996104	0.0108882	0.0115815	0.0130077	0.0145675	0.0160229	0.0170121	0.0177467	0.0197287	0.0210644	0.0217416	0.0228628	0.0245733	0.024308	0.0259809	0.0279289
Citrus Fruit Total	Selenium	0.00127317	0.0010746	0.0013497	0.00108261	0.00143654	0.001472	0.00163637	0.0017886	0.00190239	0.00213666	0.00239319	0.00263283	0.00279645	0.00291744	0.00324423	0.00346349	0.00357443	0.00375856	0.00403953	0.00399609	0.00426997	0.0045887
Citrus Fruit Total	Potassium	0.0103496	0.00873544	0.0109718	0.00880057	0.0116777	0.0119758	0.0133239	0.0145691	0.0154932	0.0174102	0.0195187	0.0214921	0.0228481	0.0238424	0.0265137	0.0283207	0.0292433	0.0307596	0.03307	0.0327112	0.0349576	0.037574
Casaba	Energy	0.0007067	0.000826195	0.000976325	0.0012405	0.00123345	0.00142413	0.00134487	0.00130416	0.00143308	0.0015353	0.00157102	0.00169305	0.00169704	0.00169999	0.00169655	0.00165977	0.00173396	0.00170225	0.00170843	0.00180694	0.00186895	0.00198788
Casaba	Protein	0.000467288	0.000546301	0.000645571	0.000820251	0.00081559	0.000940059	0.000886397	0.000858381	0.000941873	0.00100864	0.00103057	0.00110899	0.00111038	0.00111301	0.00111143	0.00108625	0.00113352	0.00111177	0.00111448	0.00117772	0.00121722	0.00129348
Casaba	Dietary Fiber	0.000947655	0.00110789	0.00130921	0.00166346	0.00165401	0.00191434	0.00181144	0.00175968	0.00192406	0.00206896	0.00211717	0.00228141	0.00228606	0.00229057	0.00228643	0.00223376	0.00233006	0.00228447	0.00228868	0.00241763	0.00249724	0.00265423
Casaba	Vitamin A	0.000367622	0.000429783	0.00050788	0.000645303	0.000641637	0.00073988	0.00069781	0.000675982	0.000741574	0.000794415	0.000811776	0.000873738	0.000875036	0.000877119	0.000875893	0.000856153	0.000893482	0.00087618	0.000878306	0.000928068	0.0009591	0.00101914
Casaba	Thiamin	0.00113946	0.00133213	0.0015742	0.00200015	0.00198878	0.00227897	0.00215648	0.00209486	0.00229055	0.00246107	0.00252145	0.00271597	0.0027215	0.00272687	0.00272194	0.00265924	0.00277388	0.00271961	0.0027257	0.00287813	0.00297291	0.00315979
Casaba	Riboflavin	0.00172579	0.0020176	0.00238423	0.00302936	0.00301214	0.00345133	0.00326582	0.0031725	0.00346885	0.00372711	0.00381855	0.00407395	0.00408225	0.00412963	0.00412217	0.00402721	0.00420083	0.00411863	0.00412787	0.00435871	0.00450224	0.00478526
Casaba	Calcium	0.00114563	0.00133935	0.00158272	0.00201098	0.00199955	0.00231264	0.00218767	0.00212229	0.00231948	0.00249357	0.00255398	0.0027562	0.00277127	0.0027931	0.00280459	0.00273998	0.00285582	0.00279595	0.00279866	0.00295071	0.00304304	0.00322267
Casaba	Zinc	0.000687203	0.000803401	0.000949389	0.00120628	0.00119942	0.00138586	0.00130801	0.001269	0.00139469	0.00149467	0.00152742	0.00164525	0.00164649	0.00164974	0.00164676	0.00160882	0.00168033	0.00164745	0.00165115	0.00174572	0.00180321	0.00191656
Casaba	Niacin	0.00170265	0.00199055	0.00235226	0.00298873	0.00297175	0.00343481	0.00324399	0.00314229	0.00345226	0.00369865	0.00378578	0.00407783	0.00409004	0.00410202	0.00409461	0.00400794	0.00418473	0.00410679	0.00411995	0.00435871	0.00450657	0.00478987
Casaba	Magnesium	0.00253668	0.0029656	0.00350449	0.00445274	0.00442744	0.00510356	0.00481152	0.00465927	0.00511006	0.00547527	0.00559451	0.006021	0.00602841	0.00604493	0.00603865	0.00590272	0.0061605	0.00604159	0.00605677	0.00640065	0.006616	0.00703109
Casaba	Selenium	0.000510794	0.000597164	0.000705676	0.000896619	0.000891525	0.00102767	0.000968892	0.000938196	0.00102891	0.00110244	0.00112661	0.00121274	0.0012147	0.00121813	0.00121722	0.00118969	0.0012415	0.00121747	0.00122046	0.00128981	0.00133286	0.00141604
Casaba	Potassium	0.00433689	0.0050702	0.00599153	0.00761272	0.00756946	0.00873255	0.00823982	0.00798188	0.00875208	0.00938249	0.00959704	0.0103399	0.0103658	0.0103976	0.0103901	0.0101605	0.0106087	0.0104067	0.0104357	0.0110276	0.0113971	0.0121106
Refined rice	Energy	0.205798	0.205938	0.205103	0.210107	0.205306	0.202539	0.194232	0.206286	0.204027	0.20933	0.212406	0.218144	0.219323	0.223824	0.224042	0.226001	0.232118	0.231129	0.229799	0.231909	0.230884	0.233719
Refined rice	Protein	0.201955	0.202093	0.201274	0.206184	0.201472	0.198416	0.189991	0.201504	0.199009	0.204098	0.206787	0.212064	0.212976	0.217481	0.217826	0.219511	0.225197	0.224033	0.222479	0.224327	0.223166	0.225699
Refined rice	Dietary Fiber	0.0311061	0.0311273	0.0310011	0.0317574	0.0310317	0.0306877	0.0294885	0.0313733	0.0308761	0.0317965	0.0322647	0.0331335	0.0333019	0.0339931	0.0340338	0.0342837	0.0351581	0.0349627	0.0346995	0.0349745	0.0347732	0.0351748
Refined rice	Vitamin A	0	0	0	0	0	0	0	0	0	0	0	0	0	0	0	0	0	0	0	0	0	0
Refined rice	Thiamin	0.18701	0.187138	0.186379	0.190926	0.186563	0.182665	0.175527	0.186746	0.183787	0.189113	0.192129	0.197223	0.198226	0.20234	0.202582	0.20407	0.209274	0.208111	0.206628	0.208182	0.206983	0.209374
Refined rice	Riboflavin	0.0503536	0.0503879	0.0501836	0.0514079	0.0502332	0.049179	0.0472573	0.0502778	0.049481	0.0509151	0.051727	0.0525929	0.0528602	0.0544761	0.0545413	0.0549418	0.0563431	0.05603	0.0556305	0.0560489	0.0557262	0.0563699
Refined rice	Calcium	0.0143255	0.0143353	0.0142772	0.0146255	0.0142913	0.0141229	0.0135669	0.0144146	0.0141797	0.0145989	0.0148272	0.0152492	0.0153791	0.0157908	0.0159035	0.0160203	0.0164157	0.0163012	0.0161644	0.0162615	0.0161422	0.0162697
Refined rice	Zinc	0.257316	0.257491	0.256447	0.262704	0.256701	0.253427	0.242899	0.258093	0.255312	0.262036	0.265532	0.272573	0.273607	0.279286	0.27962	0.281673	0.289228	0.287621	0.28557	0.288087	0.286428	0.289737
Refined rice	Niacin	0.248392	0.248561	0.247553	0.253593	0.247798	0.244719	0.234707	0.248995	0.246221	0.252632	0.256416	0.263215	0.264805	0.270559	0.270883	0.273395	0.280636	0.279344	0.277619	0.280245	0.278899	0.282121
Refined rice	Magnesium	0.156436	0.156543	0.155908	0.159712	0.156062	0.153708	0.14716	0.156071	0.154067	0.158092	0.160181	0.16429	0.164992	0.168545	0.168877	0.170208	0.174643	0.17372	0.172527	0.173966	0.173084	0.175063
Refined rice	Selenium	0.0790817	0.0791356	0.0788147	0.0807376	0.0788926	0.0777022	0.0743943	0.0788961	0.0778783	0.0799133	0.0809803	0.0830746	0.0834612	0.0852659	0.0854589	0.0861231	0.0883573	0.0878851	0.087277	0.0880085	0.0875392	0.0885125
Refined rice	Potassium	0.0764689	0.076521	0.0762107	0.07807	0.076286	0.0751968	0.0720541	0.0764442	0.0754446	0.0774565	0.0785635	0.0806665	0.0811141	0.082888	0.0830775	0.0837682	0.0859866	0.0855546	0.0849909	0.0856949	0.0852489	0.0862127
Refined wheat	Energy	0.137156	0.136497	0.133303	0.149964	0.145639	0.141197	0.14399	0.14226	0.144058	0.146915	0.138929	0.135846	0.130804	0.136308	0.146774	0.141212	0.151628	0.155023	0.153794	0.156161	0.157434	0.159159
Refined wheat	Protein	0.203614	0.202634	0.197893	0.222627	0.216206	0.209252	0.213068	0.210219	0.212569	0.216695	0.20461	0.199777	0.192152	0.200361	0.215877	0.207488	0.222541	0.227317	0.225246	0.228515	0.230201	0.232511
Refined wheat	Dietary Fiber	0.0266404	0.0265123	0.0258919	0.0291281	0.028288	0.0274916	0.028092	0.0278032	0.0280153	0.0286771	0.0271191	0.0265149	0.0255227	0.0266028	0.0286518	0.0275276	0.0295132	0.0301348	0.0298426	0.0302642	0.0304697	0.0307815
Refined wheat	Vitamin A	0	0	0	0	0	0	0	0	0	0	0	0	0	0	0	0	0	0	0	0	0	0
Refined wheat	Thiamin	0.160163	0.159392	0.155663	0.175119	0.170068	0.163641	0.167215	0.165495	0.166758	0.17056	0.161488	0.157827	0.151921	0.15835	0.170547	0.163855	0.175674	0.179374	0.177705	0.180144	0.181367	0.183223
Refined wheat	Riboflavin	0.0485152	0.0482819	0.0471522	0.0530457	0.0515157	0.0495642	0.0506467	0.0501259	0.0505083	0.0516601	0.0489122	0.0473481	0.0455762	0.0479617	0.0516559	0.0496291	0.053209	0.0543296	0.0538242	0.0545628	0.0549334	0.0554954
Refined wheat	Calcium	0.0322059	0.032051	0.0313011	0.0352133	0.0341977	0.0332116	0.0339266	0.0335324	0.0337729	0.0345625	0.0327142	0.032033	0.0309398	0.0324393	0.035145	0.033766	0.0361727	0.0368819	0.0364923	0.0369374	0.0371292	0.0373738
Refined wheat	Zinc	0.0740545	0.0736984	0.0719739	0.0809698	0.0786345	0.0762919	0.077758	0.0768597	0.0778453	0.0794157	0.0749987	0.0732985	0.0704652	0.0734472	0.0791043	0.0760005	0.0815871	0.0833054	0.0825304	0.0837704	0.0843394	0.0852022
Refined wheat	Niacin	0.125246	0.124643	0.121727	0.136941	0.132992	0.129072	0.131639	0.129914	0.131531	0.134145	0.126889	0.124012	0.119485	0.124661	0.134263	0.129242	0.138697	0.141754	0.14057	0.142773	0.143881	0.145353
Refined wheat	Magnesium	0.171794	0.170968	0.166967	0.187837	0.182419	0.176567	0.179761	0.17735	0.179249	0.182828	0.172637	0.168581	0.162142	0.169133	0.1823	0.175242	0.187983	0.191994	0.190259	0.193026	0.194472	0.196439
Refined wheat	Selenium	0.12744	0.126827	0.123859	0.13934	0.135321	0.130979	0.133353	0.131559	0.13296	0.135615	0.128074	0.12509	0.120358	0.125558	0.135373	0.130117	0.139562	0.142532	0.141236	0.143296	0.144331	0.145746
Refined wheat	Potassium	0.0811325	0.0807423	0.078853	0.0887088	0.0861502	0.0834546	0.0850361	0.0839252	0.0848038	0.0865423	0.0818056	0.0799707	0.0770138	0.0803606	0.0866444	0.083325	0.0894206	0.0913528	0.0905523	0.0918643	0.0925398	0.0934639
