# Supplementary material for: Nutrient coverage of China’s plant-based food supply can be improved with food system adjustments
Source: Nat Food. 2026 May 1;7(5):452–63. doi: 10.1038/s43016-026-01349-6 (PMC13212153; doi:10.1038/s43016-026-01349-6)
Supplement: Supplementary file 11 — Source data for Extended Data Fig. 3 [file 43016_2026_1349_MOESM11_ESM.xlsx]

## Sheet: Sheet1
Nutrient	Y1997	Y1998	Y1999	Y2000	Y2001	Y2002	Y2003	Y2004	Y2005	Y2006	Y2007	Y2008	Y2009	Y2010	Y2011	Y2012	Y2013	Y2014	Y2015	Y2016	Y2017	Y2018
Calcium	0.522091	0.536582	0.541998	0.559564	0.586012	0.615949	0.613928	0.617153	0.630044	0.597788	0.623619	0.632392	0.635257	0.631218	0.656459	0.673592	0.686403	0.711128	0.701131	0.708303	0.715926	0.720894
Carbohydrates	2.87982	2.90261	2.87561	2.79241	2.77293	2.77619	2.71488	2.69273	2.71099	2.63379	2.68739	2.75516	2.75908	2.91034	3.05153	3.10281	3.12849	3.26211	2.97842	2.96779	2.96456	2.98739
Copper	3.90693	3.91265	3.86414	3.79844	3.86286	3.91237	3.80495	3.83023	3.89893	3.73361	3.82889	3.86302	3.7904	3.90551	3.98441	4.07053	4.05738	4.26375	4.37264	4.40854	4.41421	4.46815
Dietary Fiber	1.15101	1.16626	1.1659	1.10832	1.13945	1.1743	1.14857	1.15087	1.16838	1.0977	1.14765	1.15793	1.15577	1.16441	1.2038	1.22435	1.19342	1.24635	1.25224	1.26609	1.27856	1.29014
Energy	0.845244	0.857286	0.853203	0.843677	0.843636	0.848716	0.826934	0.824615	0.842131	0.8165	0.832062	0.851378	0.861079	0.911968	0.94671	0.966042	0.971965	1.02135	0.967318	0.964254	0.969572	0.978654
Iron	1.74963	1.7706	1.76632	1.72093	1.76487	1.82489	1.78292	1.78565	1.82301	1.73448	1.78853	1.80774	1.80963	1.8339	1.88386	1.92297	1.91017	2.01156	2.05873	2.06677	2.07304	2.09584
Magnesium	1.38911	1.41416	1.40921	1.41949	1.4447	1.4774	1.45218	1.41161	1.4559	1.38744	1.43595	1.47937	1.49368	1.51396	1.58361	1.64037	1.69456	1.80466	1.63127	1.63178	1.63555	1.64537
Niacin	1.51732	1.57213	1.57576	1.48646	1.49933	1.51903	1.45997	1.43019	1.46977	1.37356	1.42853	1.45798	1.44926	1.4304	1.49076	1.51903	1.48927	1.55036	1.50919	1.5357	1.54266	1.56604
Phosphorus	1.98963	1.99952	1.97283	1.85557	1.86258	1.87319	1.80946	1.76116	1.79439	1.69158	1.74287	1.77269	1.76891	1.82628	1.90621	1.93892	1.90974	2.01803	1.89383	1.89821	1.89449	1.90649
Potassium	1.21333	1.23965	1.25333	1.27816	1.32376	1.36704	1.35304	1.36092	1.39241	1.31684	1.36155	1.38762	1.3911	1.39864	1.44558	1.48387	1.51038	1.58378	1.5316	1.5512	1.56875	1.58677
Protein	1.11054	1.1116	1.09312	1.08183	1.08394	1.08334	1.0538	1.04491	1.06238	1.02017	1.04807	1.06192	1.05938	1.07534	1.11724	1.13174	1.14457	1.20113	1.13695	1.15189	1.14914	1.15927
Riboflavin	0.651054	0.672539	0.679667	0.688577	0.712391	0.736465	0.729125	0.732127	0.745569	0.709918	0.73875	0.742001	0.7417	0.747556	0.776141	0.794539	0.805295	0.83633	0.8234	0.827137	0.835576	0.845354
Selenium	0.486683	0.488495	0.48213	0.470404	0.469099	0.468088	0.45784	0.446228	0.455012	0.44099	0.442735	0.445247	0.441457	0.456072	0.476704	0.478817	0.478804	0.495948	0.477752	0.48247	0.479157	0.484896
Thiamin	1.30825	1.32491	1.31478	1.23831	1.24301	1.23906	1.1984	1.17978	1.19899	1.13103	1.15936	1.1757	1.16552	1.18967	1.23586	1.2492	1.21993	1.27757	1.24908	1.26	1.26201	1.27472
Vitamin A	0.579525	0.611218	0.63504	0.664185	0.711887	0.764247	0.768141	0.774511	0.794819	0.748432	0.784264	0.795227	0.794765	0.771129	0.800488	0.825318	0.844427	0.867338	0.879526	0.886262	0.905848	0.918734
Vitamin C	1.96447	2.07864	2.17346	2.28031	2.43007	2.59357	2.61716	2.65997	2.73269	2.57421	2.69367	2.74159	2.74103	2.71673	2.8342	2.93685	3.01807	3.10812	3.13795	3.14789	3.23482	3.31729
Vitamin E	1.99231	2.07736	2.12002	2.30484	2.42412	2.5463	2.55105	2.61926	2.79815	2.7619	2.83703	2.91604	3.1017	3.41001	3.45654	3.59836	3.59433	3.87885	4.12281	4.12347	4.28366	4.33734
Zinc	1.18163	1.19343	1.18839	1.14087	1.15456	1.17372	1.13811	1.13581	1.15869	1.1077	1.137	1.15096	1.14876	1.16796	1.20133	1.21864	1.19994	1.24667	1.25203	1.26475	1.26964	1.28355
