# Supplementary material for: Nutrient coverage of China’s plant-based food supply can be improved with food system adjustments
Source: Nat Food. 2026 May 1;7(5):452–63. doi: 10.1038/s43016-026-01349-6 (PMC13212153; doi:10.1038/s43016-026-01349-6)
Supplement: Supplementary file 12 — Source data for Extended Data Fig. 4. [file 43016_2026_1349_MOESM12_ESM.xlsx]

## Sheet: Sheet1
Nutrient	Y1997	Y1998	Y1999	Y2000	Y2001	Y2002	Y2003	Y2004	Y2005	Y2006	Y2007	Y2008	Y2009	Y2010	Y2011	Y2012	Y2013	Y2014	Y2015	Y2016	Y2017	Y2018
Calcium	8.502	8.394	8.2016	8.1742	7.9994	7.7338	7.5503	7.5688	7.6065	7.77	7.6991	7.7569	7.8193	8.2104	8.1377	8.196	8.232	8.4201	8.1874	8.1358	7.9615	7.9823
Carbohydrates	6.3561	6.5005	6.583	7.0009	7.2464	7.5265	7.5864	7.623	7.6994	7.5591	7.8213	7.9624	8.0526	8.03	7.9902	8.2556	8.5813	8.9356	9.071	8.922	8.8279	8.7956
Copper	11.519	11.8194	11.9643	12.6526	12.9099	13.171	13.0231	13.197	13.3502	13.5021	13.4736	13.5874	13.7352	13.7077	13.5217	14.0074	14.4634	15.0482	15.3179	15.127	14.7153	14.7802
Dietary Fiber	8.963	9.1031	9.158	9.9787	10.0516	10.0512	10.0758	10.1541	10.3217	10.5711	10.487	10.6508	10.7931	10.8618	10.6726	10.9416	11.4621	11.8291	11.8107	11.7035	11.4674	11.4799
Energy	8.1379	8.4171	8.5931	9.1867	9.4817	9.9472	9.9621	10.0395	10.1651	10.0051	10.2536	10.4164	10.5846	10.6299	10.5496	10.8501	11.167	11.5441	11.6768	11.3348	10.9962	10.9785
Iron	10.7019	10.8146	10.8345	11.5705	11.6318	11.7399	11.5484	11.6496	11.7654	12.0298	11.8063	11.9214	12.0736	12.4318	12.1829	12.4859	12.9151	13.3968	13.4876	13.269	12.855	12.8666
Magnesium	11.9144	12.1572	12.1312	12.7465	12.827	12.9214	12.6597	12.8854	12.8741	12.9178	13.1094	13.1547	13.1523	13.0573	12.8205	12.9282	13.0788	13.3936	14.6079	14.5179	14.25	14.2607
Niacin	8.0914	8.3777	8.4896	9.3581	9.6184	9.868	9.9034	10.1287	10.2021	10.1754	10.4798	10.6133	10.7247	10.3095	10.3121	10.6477	11.3641	11.7598	11.7029	11.6153	11.5029	11.5068
Phosphorus	8.1277	8.3042	8.3364	9.2519	9.5179	9.8264	9.8229	9.9797	10.0905	10.0988	10.3402	10.5364	10.6642	10.3638	10.185	10.5256	11.247	11.6971	12.0003	11.8968	11.6508	11.6534
Potassium	13.0367	13.2561	13.2223	13.4586	13.403	13.3214	13.1972	13.1112	13.2209	13.3606	13.5599	13.6721	13.7703	13.9581	13.8904	14.0712	14.2814	14.5192	14.5242	14.3648	14.077	14.1233
Protein	7.7527	7.9483	7.9779	8.4446	8.698	8.9567	8.8893	8.912	9.0395	8.9109	9.2314	9.4117	9.5523	9.2285	9.1102	9.4446	9.8554	10.2598	10.2972	10.2198	9.9717	10.0014
Riboflavin	11.92	12.0189	11.9825	12.2724	12.2219	12.1167	11.9757	11.9993	12.0829	12.2297	12.275	12.4158	12.5147	12.7903	12.6837	12.8671	13.1011	13.4431	13.3216	13.2159	12.9705	12.9811
Selenium	6.3292	6.4338	6.4605	6.7941	7.044	7.293	7.2373	7.3189	7.3969	7.296	7.632	7.7859	7.9459	7.7281	7.6096	7.9414	8.2855	8.616	8.518	8.4652	8.1971	8.2544
Thiamin	7.6197	7.8251	7.8944	8.7156	8.998	9.2901	9.2956	9.4847	9.612	9.5642	9.8638	10.0606	10.2036	9.824	9.6977	10.1114	10.9093	11.4015	11.4761	11.3958	11.2334	11.225
Vitamin A	4.8676	4.8106	4.7851	4.7486	4.757	4.6733	4.6806	4.7014	4.7229	4.7297	4.7351	4.7584	4.7588	4.9121	4.9002	4.9163	4.9301	4.9482	4.9218	4.8948	4.8954	4.9197
Vitamin C	6.5743	6.6153	6.7366	6.756	6.7341	6.6612	6.7015	6.7717	6.802	6.8494	6.8445	6.9222	6.9256	7.2141	7.2222	7.2742	7.3136	7.3536	7.1572	7.0945	7.1055	7.1258
Vitamin E	11.3737	11.6615	11.7443	10.7564	10.2759	10.3831	9.7092	9.3796	8.9654	8.6162	8.533	8.3956	8.0024	7.4905	7.5789	7.4505	7.4518	7.2367	6.5761	6.2417	5.5708	5.5817
Zinc	8.2448	8.4018	8.4545	9.1565	9.3974	9.6328	9.6146	9.732	9.8478	9.8454	9.9498	10.0253	10.1256	10.0131	9.9896	10.2796	10.7579	11.2376	11.3153	11.1992	10.9857	11.0156
