# Supplementary material for: Nutrient coverage of China’s plant-based food supply can be improved with food system adjustments
Source: Nat Food. 2026 May 1;7(5):452–63. doi: 10.1038/s43016-026-01349-6 (PMC13212153; doi:10.1038/s43016-026-01349-6)
Supplement: Supplementary file 13 — Source data for Extended Data Fig. 5. [file 43016_2026_1349_MOESM13_ESM.xlsx]

## Sheet: Extended_Data_Figure5a
Source	Nutrient	Crop contribution to increased coverage (%)
Sunflower oil	Energy	0.260247
Sunflower oil	Vitamin E	1.17702
Other beans	Energy	0.390371
Other beans	Protein	0.593607
Other beans	Dietary Fiber	0.297089
Other beans	Vitamin A	0.0439174
Other beans	Thiamin	0.224647
Other beans	Riboflavin	0.262743
Other beans	Calcium	0.174419
Other beans	Iron	0.516742
Other beans	Zinc	0.362056
Other beans	Carbohydrates	0.312098
Other beans	Niacin	0.16835
Other beans	Phosphorus	0.315582
Other beans	Magnesium	0.230894
Other beans	Selenium	0.927835
Other beans	Copper	0.895765
Other beans	Vitamin E	0.517891
Other beans	Potassium	0.330852
Linseed oil	Energy	0.0650618
Linseed oil	Vitamin E	0.164783
Rapeseed oil	Energy	1.56148
Rapeseed oil	Calcium	0.0581395
Rapeseed oil	Iron	0.413394
Rapeseed oil	Zinc	0.144823
Rapeseed oil	Phosphorus	0.0197239
Rapeseed oil	Magnesium	0.0230894
Rapeseed oil	Copper	0.2094
Rapeseed oil	Vitamin E	7.27401
Bananas	Energy	0.325309
Bananas	Protein	0.136986
Bananas	Dietary Fiber	0.178253
Bananas	Vitamin A	0.0439174
Bananas	Thiamin	0.0962773
Bananas	Riboflavin	0.262743
Bananas	Vitamin C	0.161638
Bananas	Calcium	0.0581395
Bananas	Iron	0.0826788
Bananas	Zinc	0.108617
Bananas	Carbohydrates	0.385533
Bananas	Niacin	0.1924
Bananas	Phosphorus	0.0986193
Bananas	Magnesium	0.461787
Bananas	Selenium	0.206186
Bananas	Copper	0.337366
Bananas	Vitamin E	0.047081
Bananas	Potassium	0.413565
Potatoes	Energy	4.68445
Potatoes	Protein	4.47489
Potatoes	Dietary Fiber	2.52525
Potatoes	Vitamin A	0.17567
Potatoes	Thiamin	5.9371
Potatoes	Riboflavin	1.9443
Potatoes	Vitamin C	4.62015
Potatoes	Calcium	1.10465
Potatoes	Iron	1.52956
Potatoes	Zinc	2.71542
Potatoes	Carbohydrates	5.1588
Potatoes	Niacin	4.9543
Potatoes	Phosphorus	3.15582
Potatoes	Magnesium	4.15608
Potatoes	Selenium	2.06186
Potatoes	Copper	3.64123
Potatoes	Vitamin E	1.41243
Potatoes	Potassium	9.7877
Cucurbitaceous and solanaceous vegetables	Energy	7.74236
Cucurbitaceous and solanaceous vegetables	Protein	8.85845
Cucurbitaceous and solanaceous vegetables	Dietary Fiber	22.4302
Cucurbitaceous and solanaceous vegetables	Vitamin A	24.5498
Cucurbitaceous and solanaceous vegetables	Thiamin	7.25289
Cucurbitaceous and solanaceous vegetables	Riboflavin	15.0289
Cucurbitaceous and solanaceous vegetables	Vitamin C	37.7829
Cucurbitaceous and solanaceous vegetables	Calcium	14.5349
Cucurbitaceous and solanaceous vegetables	Iron	15.5436
Cucurbitaceous and solanaceous vegetables	Zinc	13.5409
Cucurbitaceous and solanaceous vegetables	Carbohydrates	8.61024
Cucurbitaceous and solanaceous vegetables	Niacin	11.0149
Cucurbitaceous and solanaceous vegetables	Phosphorus	8.69822
Cucurbitaceous and solanaceous vegetables	Magnesium	10.5518
Cucurbitaceous and solanaceous vegetables	Selenium	7.83505
Cucurbitaceous and solanaceous vegetables	Copper	16.0656
Cucurbitaceous and solanaceous vegetables	Vitamin E	16.6667
Cucurbitaceous and solanaceous vegetables	Potassium	16.515
Sorghum	Energy	0.650618
Sorghum	Protein	0.547945
Sorghum	Dietary Fiber	0.326797
Sorghum	Thiamin	0.545571
Sorghum	Riboflavin	0.315292
Sorghum	Calcium	0.116279
Sorghum	Iron	0.723439
Sorghum	Zinc	0.434468
Sorghum	Carbohydrates	0.660914
Sorghum	Niacin	0.21645
Sorghum	Phosphorus	0.690335
Sorghum	Magnesium	0.692681
Sorghum	Selenium	0.412371
Sorghum	Copper	0.651466
Sorghum	Vitamin E	0.235405
Sorghum	Potassium	0.220568
Root vegetables	Energy	1.3663
Root vegetables	Protein	1.36986
Root vegetables	Dietary Fiber	2.43613
Root vegetables	Vitamin A	3.38164
Root vegetables	Thiamin	1.02696
Root vegetables	Riboflavin	1.7341
Root vegetables	Vitamin C	2.49192
Root vegetables	Calcium	2.84884
Root vegetables	Iron	2.253
Root vegetables	Zinc	1.44823
Root vegetables	Carbohydrates	1.70736
Root vegetables	Niacin	0.889851
Root vegetables	Phosphorus	1.36095
Root vegetables	Magnesium	1.89333
Root vegetables	Selenium	1.54639
Root vegetables	Copper	1.41926
Root vegetables	Vitamin E	0.847458
Root vegetables	Potassium	2.7571
Casaba	Energy	0.130124
Casaba	Protein	0.0456621
Casaba	Dietary Fiber	0.0594177
Casaba	Vitamin A	0.0439174
Casaba	Thiamin	0.0962773
Casaba	Riboflavin	0.262743
Casaba	Vitamin C	0.431034
Casaba	Calcium	0.174419
Casaba	Iron	0.227367
Casaba	Zinc	0.0724113
Casaba	Carbohydrates	0.14687
Casaba	Niacin	0.12025
Casaba	Phosphorus	0.0986193
Casaba	Magnesium	0.161625
Casaba	Selenium	0.206186
Casaba	Copper	0.1396
Casaba	Vitamin E	0.164783
Casaba	Potassium	0.330852
Aquatic vegetables	Energy	0.585556
Aquatic vegetables	Protein	0.593607
Aquatic vegetables	Dietary Fiber	0.475342
Aquatic vegetables	Vitamin A	2.41546
Aquatic vegetables	Thiamin	0.481386
Aquatic vegetables	Riboflavin	0.945875
Aquatic vegetables	Vitamin C	0.80819
Aquatic vegetables	Calcium	0.581395
Aquatic vegetables	Iron	0.992146
Aquatic vegetables	Zinc	0.651702
Aquatic vegetables	Carbohydrates	0.458968
Aquatic vegetables	Niacin	0.481
Aquatic vegetables	Phosphorus	0.591716
Aquatic vegetables	Magnesium	0.415608
Aquatic vegetables	Selenium	0.309278
Aquatic vegetables	Copper	0.581666
Aquatic vegetables	Vitamin E	0.447269
Aquatic vegetables	Potassium	1.18555
Millet	Energy	0.260247
Millet	Protein	0.182648
Millet	Dietary Fiber	0.0594177
Millet	Vitamin A	0.0439174
Millet	Thiamin	0.256739
Millet	Riboflavin	0.157646
Millet	Calcium	0.116279
Millet	Iron	0.248036
Millet	Zinc	0.217234
Millet	Carbohydrates	0.29374
Millet	Niacin	0.0962001
Millet	Phosphorus	0.197239
Millet	Magnesium	0.230894
Millet	Selenium	0.309278
Millet	Copper	0.2792
Millet	Vitamin E	0.188324
Millet	Potassium	0.110284
Other fruits	Energy	1.3663
Other fruits	Protein	0.593607
Other fruits	Dietary Fiber	1.51515
Other fruits	Vitamin A	0.395257
Other fruits	Thiamin	0.93068
Other fruits	Riboflavin	1.89175
Other fruits	Vitamin C	6.5194
Other fruits	Calcium	0.523256
Other fruits	Iron	0.620091
Other fruits	Zinc	1.08617
Other fruits	Carbohydrates	1.70736
Other fruits	Niacin	0.865801
Other fruits	Phosphorus	0.512821
Other fruits	Magnesium	0.831217
Other fruits	Selenium	0.721649
Other fruits	Copper	2.57096
Other fruits	Vitamin E	1.15348
Other fruits	Potassium	1.84726
Watermelons	Energy	0.585556
Watermelons	Protein	0.228311
Watermelons	Dietary Fiber	0.148544
Watermelons	Vitamin A	0.746596
Watermelons	Thiamin	0.353017
Watermelons	Riboflavin	1.20862
Watermelons	Vitamin C	0.579203
Watermelons	Calcium	0.348837
Watermelons	Iron	0.454733
Watermelons	Zinc	0.25344
Watermelons	Carbohydrates	0.605838
Watermelons	Niacin	0.40885
Watermelons	Phosphorus	0.236686
Watermelons	Magnesium	0.738859
Watermelons	Selenium	0.103093
Watermelons	Copper	0.360633
Watermelons	Vitamin E	0.141243
Watermelons	Potassium	0.82713
Sweet potatoes	Energy	3.12297
Sweet potatoes	Protein	1.23288
Sweet potatoes	Dietary Fiber	1.15865
Sweet potatoes	Vitamin A	1.58103
Sweet potatoes	Thiamin	2.1181
Sweet potatoes	Riboflavin	1.99685
Sweet potatoes	Vitamin C	4.01401
Sweet potatoes	Calcium	1.9186
Sweet potatoes	Iron	1.55023
Sweet potatoes	Zinc	0.977552
Sweet potatoes	Carbohydrates	3.70846
Sweet potatoes	Niacin	1.37085
Sweet potatoes	Phosphorus	1.59763
Sweet potatoes	Magnesium	1.47772
Sweet potatoes	Selenium	1.34021
Sweet potatoes	Copper	3.2806
Sweet potatoes	Vitamin E	0.894539
Sweet potatoes	Potassium	2.48139
Grapes	Energy	0.260247
Grapes	Protein	0.0913242
Grapes	Dietary Fiber	0.0891266
Grapes	Vitamin A	0.0439174
Grapes	Thiamin	0.224647
Grapes	Riboflavin	0.157646
Grapes	Vitamin C	0.80819
Grapes	Calcium	0.116279
Grapes	Iron	0.144688
Grapes	Zinc	0.181028
Grapes	Carbohydrates	0.29374
Grapes	Niacin	0.0962001
Grapes	Phosphorus	0.0986193
Grapes	Magnesium	0.138536
Grapes	Selenium	0.103093
Grapes	Copper	0.360633
Grapes	Vitamin E	0.282486
Grapes	Potassium	0.303281
Other cereals	Energy	0.455433
Other cereals	Protein	0.410959
Other cereals	Dietary Fiber	0.326797
Other cereals	Thiamin	0.417202
Other cereals	Riboflavin	0.262743
Other cereals	Calcium	0.232558
Other cereals	Iron	0.764779
Other cereals	Zinc	0.506879
Other cereals	Carbohydrates	0.477327
Other cereals	Niacin	0.2405
Other cereals	Phosphorus	0.414201
Other cereals	Magnesium	0.507966
Other cereals	Selenium	0.412371
Other cereals	Copper	1.55886
Other cereals	Vitamin E	0.282486
Other cereals	Potassium	0.220568
Pears	Energy	0.325309
Pears	Protein	0.0456621
Pears	Dietary Fiber	0.653595
Pears	Vitamin A	0.0439174
Pears	Thiamin	0.192555
Pears	Riboflavin	0.315292
Pears	Vitamin C	0.188578
Pears	Calcium	0.116279
Pears	Iron	0.165358
Pears	Zinc	0.0724113
Pears	Carbohydrates	0.422251
Pears	Niacin	0.0962001
Pears	Phosphorus	0.0986193
Pears	Magnesium	0.138536
Pears	Selenium	0.103093
Pears	Copper	0.430433
Pears	Vitamin E	0.211864
Pears	Potassium	0.27571
Leguminous vegetables and sprouts	Energy	3.90371
Leguminous vegetables and sprouts	Protein	8.76712
Leguminous vegetables and sprouts	Dietary Fiber	7.81343
Leguminous vegetables and sprouts	Vitamin A	6.14844
Leguminous vegetables and sprouts	Thiamin	7.73427
Leguminous vegetables and sprouts	Riboflavin	11.5081
Leguminous vegetables and sprouts	Vitamin C	5.19935
Leguminous vegetables and sprouts	Calcium	9.88372
Leguminous vegetables and sprouts	Iron	8.04051
Leguminous vegetables and sprouts	Zinc	7.16872
Leguminous vegetables and sprouts	Carbohydrates	3.39636
Leguminous vegetables and sprouts	Niacin	4.6176
Leguminous vegetables and sprouts	Phosphorus	5.7002
Leguminous vegetables and sprouts	Magnesium	6.74209
Leguminous vegetables and sprouts	Selenium	6.49485
Leguminous vegetables and sprouts	Copper	8.38762
Leguminous vegetables and sprouts	Vitamin E	4.28437
Leguminous vegetables and sprouts	Potassium	6.67218
Apples	Energy	0.780742
Apples	Protein	0.182648
Apples	Dietary Fiber	1.0101
Apples	Vitamin A	0.219587
Apples	Thiamin	0.320924
Apples	Riboflavin	0.472937
Apples	Vitamin C	0.242457
Apples	Calcium	0.174419
Apples	Iron	0.289376
Apples	Zinc	0.0724113
Apples	Carbohydrates	1.00973
Apples	Niacin	0.2405
Apples	Phosphorus	0.118343
Apples	Magnesium	0.161625
Apples	Selenium	0.103093
Apples	Copper	0.721266
Apples	Vitamin E	0.47081
Apples	Potassium	0.578991
Citrus Fruit Total	Energy	0.650618
Citrus Fruit Total	Protein	0.365297
Citrus Fruit Total	Dietary Fiber	0.445633
Citrus Fruit Total	Vitamin A	2.67896
Citrus Fruit Total	Thiamin	0.577664
Citrus Fruit Total	Riboflavin	0.893326
Citrus Fruit Total	Vitamin C	1.99353
Citrus Fruit Total	Calcium	0.755814
Citrus Fruit Total	Iron	0.413394
Citrus Fruit Total	Zinc	0.470673
Citrus Fruit Total	Carbohydrates	0.752708
Citrus Fruit Total	Niacin	0.2886
Citrus Fruit Total	Phosphorus	0.35503
Citrus Fruit Total	Magnesium	0.623413
Citrus Fruit Total	Selenium	0.412371
Citrus Fruit Total	Copper	0.907399
Citrus Fruit Total	Vitamin E	0.400188
Citrus Fruit Total	Potassium	0.992556
Maize	Energy	14.2485
Maize	Protein	10.411
Maize	Dietary Fiber	1.78253
Maize	Vitamin A	0.17567
Maize	Thiamin	4.39666
Maize	Riboflavin	4.25644
Maize	Vitamin C	0.875539
Maize	Calcium	3.43023
Maize	Iron	1.67425
Maize	Zinc	2.24475
Maize	Carbohydrates	16.1924
Maize	Niacin	4.16065
Maize	Phosphorus	9.23077
Maize	Magnesium	14.0845
Maize	Selenium	6.70103
Maize	Copper	1.2913
Maize	Vitamin E	4.11959
Maize	Potassium	5.26606
Mushrooms	Energy	0.71568
Mushrooms	Protein	2.23744
Mushrooms	Dietary Fiber	2.19846
Mushrooms	Vitamin A	0.351339
Mushrooms	Thiamin	0.770218
Mushrooms	Riboflavin	10.247
Mushrooms	Vitamin C	0.0404095
Mushrooms	Calcium	0.639535
Mushrooms	Iron	5.43613
Mushrooms	Zinc	4.19986
Mushrooms	Carbohydrates	0.514044
Mushrooms	Niacin	6.06061
Mushrooms	Phosphorus	2.643
Mushrooms	Magnesium	1.63934
Mushrooms	Selenium	1.4433
Mushrooms	Copper	6.38669
Mushrooms	Vitamin E	5.10829
Mushrooms	Potassium	3.30852
Stem, leafy and flowering vegetables	Energy	6.18087
Stem, leafy and flowering vegetables	Protein	15.4338
Stem, leafy and flowering vegetables	Dietary Fiber	19.7564
Stem, leafy and flowering vegetables	Vitamin A	54.5894
Stem, leafy and flowering vegetables	Thiamin	9.65982
Stem, leafy and flowering vegetables	Riboflavin	27.8508
Stem, leafy and flowering vegetables	Vitamin C	31.7214
Stem, leafy and flowering vegetables	Calcium	49.8837
Stem, leafy and flowering vegetables	Iron	25.8578
Stem, leafy and flowering vegetables	Zinc	17.5959
Stem, leafy and flowering vegetables	Carbohydrates	5.5627
Stem, leafy and flowering vegetables	Niacin	9.30736
Stem, leafy and flowering vegetables	Phosphorus	11.4398
Stem, leafy and flowering vegetables	Magnesium	19.2796
Stem, leafy and flowering vegetables	Selenium	13.6082
Stem, leafy and flowering vegetables	Copper	13.0991
Stem, leafy and flowering vegetables	Vitamin E	10.0282
Stem, leafy and flowering vegetables	Potassium	23.6559
Allium vegetables	Energy	0.71568
Allium vegetables	Protein	1.05023
Allium vegetables	Dietary Fiber	1.06952
Allium vegetables	Vitamin A	2.0202
Allium vegetables	Thiamin	0.994865
Allium vegetables	Riboflavin	1.9443
Allium vegetables	Vitamin C	1.48168
Allium vegetables	Calcium	2.03488
Allium vegetables	Iron	1.77759
Allium vegetables	Zinc	1.01376
Allium vegetables	Carbohydrates	0.771067
Allium vegetables	Niacin	0.649351
Allium vegetables	Phosphorus	0.927022
Allium vegetables	Magnesium	0.900485
Allium vegetables	Selenium	1.75258
Allium vegetables	Copper	0.907399
Allium vegetables	Vitamin E	0.541431
Allium vegetables	Potassium	1.43369
Wheat	Calcium	4.24419
Wheat	Carbohydrates	17.0736
Wheat	Copper	14.5882
Wheat	Dietary Fiber	22.4005
Wheat	Energy	15.2245
Wheat	Iron	16.9905
Wheat	Niacin	15.4401
Wheat	Phosphorus	19.0335
Wheat	Potassium	6.72732
Wheat	Protein	15.9817
Wheat	Riboflavin	8.19758
Wheat	Selenium	11.9588
Wheat	Thiamin	20.0899
Wheat	Vitamin E	6.47363
Wheat	Zinc	18.2839
Rice	Calcium	2.09302
Rice	Carbohydrates	28.3826
Rice	Copper	12.6454
Rice	Dietary Fiber	6.47653
Rice	Energy	26.5452
Rice	Iron	9.09467
Rice	Magnesium	28.3999
Rice	Niacin	31.722
Rice	Phosphorus	27.712
Rice	Potassium	8.60215
Rice	Protein	17.3973
Rice	Riboflavin	5.14976
Rice	Selenium	37.2165
Rice	Thiamin	30.0385
Rice	Vitamin E	7.25047
Rice	Zinc	21.2165
Soybean	Calcium	2.96512
Soybean	Carbohydrates	0.954654
Soybean	Copper	5.45603
Soybean	Dietary Fiber	3.41652
Soybean	Energy	4.16396
Soybean	Iron	3.28648
Soybean	Magnesium	3.30178
Soybean	Niacin	0.913901
Soybean	Phosphorus	3.0572
Soybean	Potassium	4.02537
Soybean	Protein	5.79909
Soybean	Riboflavin	1.8392
Soybean	Selenium	2.47423
Soybean	Thiamin	2.34275
Soybean	Vitamin A	0.307422
Soybean	Vitamin E	22.081
Soybean	Zinc	3.25851
Groundnuts	Calcium	0.406977
Groundnuts	Carbohydrates	0.403892
Groundnuts	Copper	2.57096
Groundnuts	Dietary Fiber	0.831848
Groundnuts	Energy	2.60247
Groundnuts	Iron	0.620091
Groundnuts	Magnesium	2.03186
Groundnuts	Niacin	5.29101
Groundnuts	Phosphorus	1.45957
Groundnuts	Potassium	1.10284
Groundnuts	Protein	2.83105
Groundnuts	Riboflavin	0.840778
Groundnuts	Selenium	1.13402
Groundnuts	Thiamin	2.79204
Groundnuts	Vitamin C	0.0404095
Groundnuts	Vitamin E	6.21469
Groundnuts	Zinc	1.52064
Sesame seed	Calcium	0.465116
Sesame seed	Carbohydrates	0.0367175
Sesame seed	Copper	0.255933
Sesame seed	Dietary Fiber	0.118835
Sesame seed	Energy	0.130124
Sesame seed	Iron	0.289376
Sesame seed	Magnesium	0.184715
Sesame seed	Niacin	0.0962001
Sesame seed	Phosphorus	0.138067
Sesame seed	Potassium	0.027571
Sesame seed	Protein	0.136986
Sesame seed	Riboflavin	0.0525486
Sesame seed	Selenium	0.103093
Sesame seed	Thiamin	0.12837
Sesame seed	Vitamin E	0.918079
Sesame seed	Zinc	0.181028

## Sheet: Extended_Data_Figure5b
Source	Nutrient	Crop contribution to increased coverage (%)
Sunflower oil	Energy	0.715397
Sunflower oil	Iron	0.0765228
Sunflower oil	Phosphorus	0.0112625
Sunflower oil	Magnesium	0.0115035
Sunflower oil	Vitamin E	3.85683
Other beans	Energy	1.08865
Other beans	Protein	2.17546
Other beans	Dietary Fiber	1.46727
Other beans	Vitamin A	0.160192
Other beans	Thiamin	0.982533
Other beans	Riboflavin	1.26019
Other beans	Calcium	0.966793
Other beans	Iron	2.60178
Other beans	Zinc	1.85285
Other beans	Carbohydrates	0.984673
Other beans	Niacin	0.804196
Other beans	Phosphorus	1.23888
Other beans	Magnesium	0.793742
Other beans	Selenium	3.75
Other beans	Copper	4.1319
Other beans	Vitamin E	2.05327
Other beans	Potassium	1.4245
Linseed oil	Energy	0.0311042
Linseed oil	Vitamin E	0.0971143
Rapeseed oil	Energy	1.83515
Rapeseed oil	Calcium	0.0840689
Rapeseed oil	Iron	0.765228
Rapeseed oil	Zinc	0.268528
Rapeseed oil	Phosphorus	0.0225251
Rapeseed oil	Magnesium	0.023007
Rapeseed oil	Copper	0.369063
Rapeseed oil	Vitamin E	10.8629
Bananas	Energy	0.155521
Bananas	Protein	0.0709388
Bananas	Dietary Fiber	0.13544
Bananas	Vitamin A	0.0400481
Bananas	Thiamin	0.0655022
Bananas	Riboflavin	0.185322
Bananas	Vitamin C	0.139714
Bananas	Calcium	0.0420345
Bananas	Iron	0.0612182
Bananas	Zinc	0.0805585
Bananas	Carbohydrates	0.17981
Bananas	Niacin	0.13986
Bananas	Phosphorus	0.0563126
Bananas	Magnesium	0.23007
Bananas	Selenium	0.125
Bananas	Copper	0.23267
Bananas	Vitamin E	0.0277469
Bananas	Potassium	0.267094
Potatoes	Energy	2.986
Potatoes	Protein	3.07401
Potatoes	Dietary Fiber	2.55079
Potatoes	Vitamin A	0.20024
Potatoes	Thiamin	5.32751
Potatoes	Riboflavin	1.81616
Potatoes	Vitamin C	5.26255
Potatoes	Calcium	1.05086
Potatoes	Iron	1.48454
Potatoes	Zinc	2.65843
Potatoes	Carbohydrates	3.17664
Potatoes	Niacin	4.75524
Potatoes	Phosphorus	2.37639
Potatoes	Magnesium	2.72633
Potatoes	Selenium	1.625
Potatoes	Copper	3.30552
Potatoes	Vitamin E	1.096
Potatoes	Potassium	8.33333
Cucurbitaceous and solanaceous vegetables	Energy	3.91913
Cucurbitaceous and solanaceous vegetables	Protein	4.89477
Cucurbitaceous and solanaceous vegetables	Dietary Fiber	18.149
Cucurbitaceous and solanaceous vegetables	Vitamin A	23.8286
Cucurbitaceous and solanaceous vegetables	Thiamin	5.26201
Cucurbitaceous and solanaceous vegetables	Riboflavin	11.3047
Cucurbitaceous and solanaceous vegetables	Vitamin C	34.8003
Cucurbitaceous and solanaceous vegetables	Calcium	11.2232
Cucurbitaceous and solanaceous vegetables	Iron	12.2743
Cucurbitaceous and solanaceous vegetables	Zinc	10.7143
Cucurbitaceous and solanaceous vegetables	Carbohydrates	4.27263
Cucurbitaceous and solanaceous vegetables	Niacin	8.53147
Cucurbitaceous and solanaceous vegetables	Phosphorus	5.29339
Cucurbitaceous and solanaceous vegetables	Magnesium	5.60221
Cucurbitaceous and solanaceous vegetables	Selenium	5.0625
Cucurbitaceous and solanaceous vegetables	Copper	11.81
Cucurbitaceous and solanaceous vegetables	Vitamin E	10.4606
Cucurbitaceous and solanaceous vegetables	Potassium	11.3604
Sorghum	Energy	0.902022
Sorghum	Protein	0.827619
Sorghum	Dietary Fiber	0.699774
Sorghum	Thiamin	1.06987
Sorghum	Riboflavin	0.630096
Sorghum	Calcium	0.252207
Sorghum	Iron	1.59167
Sorghum	Zinc	0.966702
Sorghum	Carbohydrates	0.907612
Sorghum	Niacin	0.472028
Sorghum	Phosphorus	1.14878
Sorghum	Magnesium	1.00081
Sorghum	Selenium	0.6875
Sorghum	Copper	1.33184
Sorghum	Vitamin E	0.402331
Sorghum	Potassium	0.445157
Root vegetables	Energy	0.684292
Root vegetables	Protein	0.75668
Root vegetables	Dietary Fiber	1.96388
Root vegetables	Vitamin A	3.28394
Root vegetables	Thiamin	0.742358
Root vegetables	Riboflavin	1.29726
Root vegetables	Vitamin C	2.29363
Root vegetables	Calcium	2.18579
Root vegetables	Iron	1.77533
Root vegetables	Zinc	1.15467
Root vegetables	Carbohydrates	0.847675
Root vegetables	Niacin	0.681818
Root vegetables	Phosphorus	0.822165
Root vegetables	Magnesium	1.00081
Root vegetables	Selenium	1
Root vegetables	Copper	1.043
Root vegetables	Vitamin E	0.527192
Root vegetables	Potassium	1.88746
Casaba	Energy	0.0622084
Casaba	Protein	0.0236463
Casaba	Dietary Fiber	0.0451467
Casaba	Vitamin A	0.0400481
Casaba	Thiamin	0.0655022
Casaba	Riboflavin	0.185322
Casaba	Vitamin C	0.37257
Casaba	Calcium	0.126103
Casaba	Iron	0.16835
Casaba	Zinc	0.0537057
Casaba	Carbohydrates	0.068499
Casaba	Niacin	0.0874126
Casaba	Phosphorus	0.0563126
Casaba	Magnesium	0.0805246
Casaba	Selenium	0.125
Casaba	Copper	0.0962773
Casaba	Vitamin E	0.0971143
Casaba	Potassium	0.213675
Aquatic vegetables	Energy	0.279938
Aquatic vegetables	Protein	0.331048
Aquatic vegetables	Dietary Fiber	0.406321
Aquatic vegetables	Vitamin A	2.36284
Aquatic vegetables	Thiamin	0.349345
Aquatic vegetables	Riboflavin	0.704225
Aquatic vegetables	Vitamin C	0.745139
Aquatic vegetables	Calcium	0.462379
Aquatic vegetables	Iron	0.780533
Aquatic vegetables	Zinc	0.510204
Aquatic vegetables	Carbohydrates	0.231184
Aquatic vegetables	Niacin	0.367133
Aquatic vegetables	Phosphorus	0.360401
Aquatic vegetables	Magnesium	0.218567
Aquatic vegetables	Selenium	0.1875
Aquatic vegetables	Copper	0.433248
Aquatic vegetables	Vitamin E	0.277469
Aquatic vegetables	Potassium	0.801282
Millet	Energy	0.404355
Millet	Protein	0.331048
Millet	Dietary Fiber	0.112867
Millet	Vitamin A	0.0400481
Millet	Thiamin	0.545852
Millet	Riboflavin	0.296516
Millet	Calcium	0.168138
Millet	Iron	0.566269
Millet	Zinc	0.537057
Millet	Carbohydrates	0.419556
Millet	Niacin	0.192308
Millet	Phosphorus	0.360401
Millet	Magnesium	0.356609
Millet	Selenium	0.5
Millet	Copper	0.601733
Millet	Vitamin E	0.346837
Millet	Potassium	0.213675
Other fruits	Energy	0.653188
Other fruits	Protein	0.307401
Other fruits	Dietary Fiber	1.15124
Other fruits	Vitamin A	0.360433
Other fruits	Thiamin	0.633188
Other fruits	Riboflavin	1.33432
Other fruits	Vitamin C	5.63511
Other fruits	Calcium	0.37831
Other fruits	Iron	0.459137
Other fruits	Zinc	0.805585
Other fruits	Carbohydrates	0.796301
Other fruits	Niacin	0.629371
Other fruits	Phosphorus	0.292826
Other fruits	Magnesium	0.414126
Other fruits	Selenium	0.4375
Other fruits	Copper	1.77311
Other fruits	Vitamin E	0.6798
Other fruits	Potassium	1.19302
Watermelons	Energy	0.279938
Watermelons	Protein	0.118231
Watermelons	Dietary Fiber	0.112867
Watermelons	Vitamin A	0.680817
Watermelons	Thiamin	0.240175
Watermelons	Riboflavin	0.852483
Watermelons	Vitamin C	0.50064
Watermelons	Calcium	0.252207
Watermelons	Iron	0.3367
Watermelons	Zinc	0.18797
Watermelons	Carbohydrates	0.282558
Watermelons	Niacin	0.297203
Watermelons	Phosphorus	0.13515
Watermelons	Magnesium	0.368112
Watermelons	Selenium	0.0625
Watermelons	Copper	0.248716
Watermelons	Vitamin E	0.0832408
Watermelons	Potassium	0.534188
Sweet potatoes	Energy	2.986
Sweet potatoes	Protein	1.2769
Sweet potatoes	Dietary Fiber	1.7833
Sweet potatoes	Vitamin A	2.92351
Sweet potatoes	Thiamin	2.8821
Sweet potatoes	Riboflavin	2.8169
Sweet potatoes	Vitamin C	6.93911
Sweet potatoes	Calcium	2.77427
Sweet potatoes	Iron	2.29568
Sweet potatoes	Zinc	1.47691
Sweet potatoes	Carbohydrates	3.4592
Sweet potatoes	Niacin	1.99301
Sweet potatoes	Phosphorus	1.82453
Sweet potatoes	Magnesium	1.48395
Sweet potatoes	Selenium	1.6875
Sweet potatoes	Copper	4.52503
Sweet potatoes	Vitamin E	1.05438
Sweet potatoes	Potassium	3.20513
Grapes	Energy	0.124417
Grapes	Protein	0.0472925
Grapes	Dietary Fiber	0.0677201
Grapes	Vitamin A	0.0400481
Grapes	Thiamin	0.152838
Grapes	Riboflavin	0.111193
Grapes	Vitamin C	0.698568
Grapes	Calcium	0.0840689
Grapes	Iron	0.107132
Grapes	Zinc	0.134264
Grapes	Carbohydrates	0.136998
Grapes	Niacin	0.0699301
Grapes	Phosphorus	0.0563126
Grapes	Magnesium	0.0690211
Grapes	Selenium	0.0625
Grapes	Copper	0.248716
Grapes	Vitamin E	0.166482
Grapes	Potassium	0.195869
Other cereals	Energy	0.933126
Other cereals	Protein	0.94585
Other cereals	Dietary Fiber	1.0158
Other cereals	Thiamin	1.22271
Other cereals	Riboflavin	0.74129
Other cereals	Calcium	0.630517
Other cereals	Iron	2.37221
Other cereals	Zinc	1.50376
Other cereals	Carbohydrates	0.933299
Other cereals	Niacin	0.716783
Other cereals	Phosphorus	0.991103
Other cereals	Magnesium	1.04682
Other cereals	Selenium	0.9375
Other cereals	Copper	4.46887
Other cereals	Vitamin E	0.707547
Other cereals	Potassium	0.534188
Pears	Energy	0.155521
Pears	Protein	0.0236463
Pears	Dietary Fiber	0.496614
Pears	Vitamin A	0.0400481
Pears	Thiamin	0.131004
Pears	Riboflavin	0.222387
Pears	Vitamin C	0.162999
Pears	Calcium	0.0840689
Pears	Iron	0.122436
Pears	Zinc	0.0537057
Pears	Carbohydrates	0.196935
Pears	Niacin	0.0699301
Pears	Phosphorus	0.0563126
Pears	Magnesium	0.0690211
Pears	Selenium	0.0625
Pears	Copper	0.296855
Pears	Vitamin E	0.124861
Pears	Potassium	0.178063
Leguminous vegetables and sprouts	Energy	1.99067
Leguminous vegetables and sprouts	Protein	4.84748
Leguminous vegetables and sprouts	Dietary Fiber	6.32054
Leguminous vegetables and sprouts	Vitamin A	5.96716
Leguminous vegetables and sprouts	Thiamin	5.58952
Leguminous vegetables and sprouts	Riboflavin	8.63603
Leguminous vegetables and sprouts	Vitamin C	4.78519
Leguminous vegetables and sprouts	Calcium	7.60824
Leguminous vegetables and sprouts	Iron	6.33609
Leguminous vegetables and sprouts	Zinc	5.66595
Leguminous vegetables and sprouts	Carbohydrates	1.69535
Leguminous vegetables and sprouts	Niacin	3.58392
Leguminous vegetables and sprouts	Phosphorus	3.46886
Leguminous vegetables and sprouts	Magnesium	3.57759
Leguminous vegetables and sprouts	Selenium	4.1875
Leguminous vegetables and sprouts	Copper	6.16175
Leguminous vegetables and sprouts	Vitamin E	2.69145
Leguminous vegetables and sprouts	Potassium	4.59402
Apples	Energy	0.37325
Apples	Protein	0.094585
Apples	Dietary Fiber	0.767494
Apples	Vitamin A	0.20024
Apples	Thiamin	0.218341
Apples	Riboflavin	0.33358
Apples	Vitamin C	0.20957
Apples	Calcium	0.126103
Apples	Iron	0.214264
Apples	Zinc	0.0537057
Apples	Carbohydrates	0.470931
Apples	Niacin	0.174825
Apples	Phosphorus	0.0675752
Apples	Magnesium	0.0805246
Apples	Selenium	0.0625
Apples	Copper	0.497433
Apples	Vitamin E	0.277469
Apples	Potassium	0.373932
Citrus Fruit Total	Energy	0.311042
Citrus Fruit Total	Protein	0.18917
Citrus Fruit Total	Dietary Fiber	0.3386
Citrus Fruit Total	Vitamin A	2.44293
Citrus Fruit Total	Thiamin	0.393013
Citrus Fruit Total	Riboflavin	0.630096
Citrus Fruit Total	Vitamin C	1.72313
Citrus Fruit Total	Calcium	0.546448
Citrus Fruit Total	Iron	0.306091
Citrus Fruit Total	Zinc	0.349087
Citrus Fruit Total	Carbohydrates	0.351057
Citrus Fruit Total	Niacin	0.20979
Citrus Fruit Total	Phosphorus	0.202726
Citrus Fruit Total	Magnesium	0.310595
Citrus Fruit Total	Selenium	0.25
Citrus Fruit Total	Copper	0.625802
Citrus Fruit Total	Vitamin E	0.235849
Citrus Fruit Total	Potassium	0.641026
Maize	Energy	45.7543
Maize	Protein	35.9896
Maize	Dietary Fiber	9.02935
Maize	Vitamin A	1.0813
Maize	Thiamin	20.131
Maize	Riboflavin	19.9778
Maize	Vitamin C	5.07626
Maize	Calcium	16.5195
Maize	Iron	8.23385
Maize	Zinc	11.0902
Maize	Carbohydrates	50.5694
Maize	Niacin	20.2098
Maize	Phosphorus	35.2968
Maize	Magnesium	46.9573
Maize	Selenium	27.125
Maize	Copper	5.9371
Maize	Vitamin E	16.232
Maize	Potassium	22.703
Mushrooms	Energy	0.37325
Mushrooms	Protein	1.22961
Mushrooms	Dietary Fiber	1.7833
Mushrooms	Vitamin A	0.320384
Mushrooms	Thiamin	0.545852
Mushrooms	Riboflavin	7.70941
Mushrooms	Vitamin C	0.0349284
Mushrooms	Calcium	0.504414
Mushrooms	Iron	4.28528
Mushrooms	Zinc	3.3029
Mushrooms	Carbohydrates	0.256871
Mushrooms	Niacin	4.7028
Mushrooms	Phosphorus	1.61054
Mushrooms	Magnesium	0.862763
Mushrooms	Selenium	0.9375
Mushrooms	Copper	4.69352
Mushrooms	Vitamin E	3.20477
Mushrooms	Potassium	2.2792
Stem, leafy and flowering vegetables	Energy	3.14152
Stem, leafy and flowering vegetables	Protein	8.51265
Stem, leafy and flowering vegetables	Dietary Fiber	16.0045
Stem, leafy and flowering vegetables	Vitamin A	53.0236
Stem, leafy and flowering vegetables	Thiamin	6.9869
Stem, leafy and flowering vegetables	Riboflavin	20.9414
Stem, leafy and flowering vegetables	Vitamin C	29.2118
Stem, leafy and flowering vegetables	Calcium	38.4195
Stem, leafy and flowering vegetables	Iron	20.401
Stem, leafy and flowering vegetables	Zinc	13.9098
Stem, leafy and flowering vegetables	Carbohydrates	2.76565
Stem, leafy and flowering vegetables	Niacin	7.22028
Stem, leafy and flowering vegetables	Phosphorus	6.96024
Stem, leafy and flowering vegetables	Magnesium	10.2381
Stem, leafy and flowering vegetables	Selenium	8.8125
Stem, leafy and flowering vegetables	Copper	9.62773
Stem, leafy and flowering vegetables	Vitamin E	6.29856
Stem, leafy and flowering vegetables	Potassium	16.2749
Allium vegetables	Energy	0.37325
Allium vegetables	Protein	0.591156
Allium vegetables	Dietary Fiber	0.880361
Allium vegetables	Vitamin A	1.96235
Allium vegetables	Thiamin	0.720524
Allium vegetables	Riboflavin	1.44552
Allium vegetables	Vitamin C	1.37385
Allium vegetables	Calcium	1.55528
Allium vegetables	Iron	1.40802
Allium vegetables	Zinc	0.805585
Allium vegetables	Carbohydrates	0.376745
Allium vegetables	Niacin	0.506993
Allium vegetables	Phosphorus	0.563126
Allium vegetables	Magnesium	0.483147
Allium vegetables	Selenium	1.125
Allium vegetables	Copper	0.665918
Allium vegetables	Vitamin E	0.332963
Allium vegetables	Potassium	0.979345
Wheat	Calcium	4.20345
Wheat	Carbohydrates	11.191
Wheat	Copper	12.8129
Wheat	Dietary Fiber	19.6614
Wheat	Energy	10.4199
Wheat	Iron	15.1668
Wheat	Magnesium	0.667203
Wheat	Niacin	13.8811
Wheat	Phosphorus	13.4925
Wheat	Potassium	5.64459
Wheat	Protein	11.7758
Wheat	Riboflavin	7.44996
Wheat	Selenium	12.125
Wheat	Thiamin	17.2707
Wheat	Vitamin E	4.67536
Wheat	Zinc	16.4339
Rice	Calcium	1.51324
Rice	Carbohydrates	13.6313
Rice	Copper	8.98588
Rice	Dietary Fiber	4.98871
Rice	Energy	13.0638
Rice	Iron	6.85644
Rice	Magnesium	14.3104
Rice	Niacin	23.4091
Rice	Phosphorus	16.0491
Rice	Potassium	5.64459
Rice	Protein	9.26933
Rice	Riboflavin	3.74351
Rice	Selenium	22.875
Rice	Thiamin	20.7424
Rice	Vitamin E	4.3424
Rice	Zinc	16.1386
Soybean	Calcium	7.4401
Soybean	Carbohydrates	1.58404
Soybean	Copper	13.0215
Soybean	Dietary Fiber	9.30023
Soybean	Energy	4.66563
Soybean	Iron	8.14203
Soybean	Magnesium	5.86679
Soybean	Niacin	2.34266
Soybean	Phosphorus	6.22818
Soybean	Potassium	9.33048
Soybean	Protein	10.7118
Soybean	Riboflavin	4.70719
Soybean	Selenium	5.4375
Soybean	Thiamin	5.67686
Soybean	Vitamin A	1.0012
Soybean	Vitamin E	24.3341
Soybean	Zinc	7.94844
Groundnuts	Calcium	0.294241
Groundnuts	Carbohydrates	0.188372
Groundnuts	Copper	1.77311
Groundnuts	Dietary Fiber	0.632054
Groundnuts	Energy	1.24417
Groundnuts	Iron	0.459137
Groundnuts	Magnesium	1.01231
Groundnuts	Niacin	3.84615
Groundnuts	Phosphorus	0.833427
Groundnuts	Potassium	0.712251
Groundnuts	Protein	1.46607
Groundnuts	Riboflavin	0.593032
Groundnuts	Selenium	0.6875
Groundnuts	Thiamin	1.89956
Groundnuts	Vitamin C	0.0349284
Groundnuts	Vitamin E	3.6626
Groundnuts	Zinc	1.12782
Sesame seed	Calcium	0.504414
Sesame seed	Carbohydrates	0.0256871
Sesame seed	Copper	0.280809
Sesame seed	Dietary Fiber	0.13544
Sesame seed	Energy	0.0933126
Sesame seed	Iron	0.352005
Sesame seed	Magnesium	0.138042
Sesame seed	Niacin	0.104895
Sesame seed	Phosphorus	0.123888
Sesame seed	Potassium	0.0356125
Sesame seed	Protein	0.118231
Sesame seed	Riboflavin	0.074129
Sesame seed	Selenium	0.0625
Sesame seed	Thiamin	0.152838
Sesame seed	Vitamin E	0.790788
Sesame seed	Zinc	0.214823
