# Supplementary material for: Nutrient coverage of China’s plant-based food supply can be improved with food system adjustments
Source: Nat Food. 2026 May 1;7(5):452–63. doi: 10.1038/s43016-026-01349-6 (PMC13212153; doi:10.1038/s43016-026-01349-6)
Supplement: Supplementary file 14 — Source data for Extended Data Fig. 6. [file 43016_2026_1349_MOESM14_ESM.xlsx]

## Sheet: Extended_Data_Figure6a
Nutrient	Baseline coverage	0	1	2	3	4	5	6	7	8	9	10	11	12	13	14	15	16	17	18	19	20	21	22	23	24	25	26	27	28	29	30	31	32	33	34	35	36	37	38	39	40	41	42	43	44	45	46	47
Calcium	0.8325	0.530941	0.718111	0.838874	0.730941	0.741846	0.834971	0.760558	1.01587	0.578117	0.630641	0.678773	0.957807	0.7256	0.98268	0.625343	0.994515	0.72996	0.571573	0.734273	0.467992	2.02898	0.538977	0.715738	0.749206	0.975624	1.10765	0.70907	1.0786	0.422205	0.976949	0.433622	0.512305	0.652633	0.504571	1.27759	0.644205	0.818182	0.888381	1.083	0.797298	0.475185	0.846704	0.59004	0.729769	0.649374	0.447332	0.555045	1.24278
Carbohydrates	3.0285	2.74151	2.86971	4.13166	2.67746	2.90375	2.85978	2.84102	2.87134	2.97311	2.801	2.91755	2.86197	2.92617	4.27365	2.807	2.91812	2.9342	2.80066	2.85716	2.73425	4.29229	3.08203	2.80989	2.93735	2.86667	2.92005	2.91664	2.84179	2.78847	2.83234	2.98188	3.05912	2.9937	2.8606	3.14683	2.69593	2.86815	2.96756	3.20879	2.82421	2.8241	2.98594	2.85639	2.81284	2.88197	2.76919	2.84212	2.88282
Copper	4.7896	3.61334	4.07813	7.89196	4.12892	3.90098	4.73292	3.62235	6.11266	3.67732	3.72572	4.80057	3.83658	3.75343	8.21537	3.60367	4.86778	3.85507	4.06176	4.90591	5.06731	8.41136	3.91371	3.82522	3.81203	4.87228	4.28113	5.10748	3.59894	3.86676	3.9843	3.92453	4.02743	4.24526	3.68483	4.88822	4.89482	4.40225	4.14178	4.49079	4.08213	3.94538	4.77348	3.58378	4.19838	4.22419	5.02593	3.80142	3.65103
Dietary Fiber	1.2901	0.929237	1.04219	1.78682	0.939803	1.44527	1.18538	0.962347	1.24744	1.14956	0.930156	0.885796	1.30704	0.9718	1.88532	0.894603	1.38871	1.35706	0.985144	1.35711	1.03199	1.99256	0.888426	1.22644	1.42956	0.931646	1.2425	1.03363	1.08386	0.981446	1.38297	1.0883	0.995505	1.5605	0.960262	2.45592	1.07102	1.35525	1.39485	1.21884	0.974351	1.00702	1.02554	1.12999	0.860778	0.928501	0.921492	0.78413	0.871252
Energy	1.1249	1.06153	1.08872	1.39436	1.04281	1.14273	1.08556	1.07907	1.1063	1.09362	1.06892	1.09195	1.0775	1.09556	1.47039	1.06412	1.09894	1.08758	1.10469	1.08531	1.04808	1.4701	1.13197	1.06854	1.08379	1.08693	1.1072	1.09356	1.08991	1.07184	1.07848	1.10184	1.14181	1.09604	1.09912	1.13673	1.03144	1.0701	1.11386	1.15659	1.07244	1.07159	1.13064	1.07072	1.07121	1.10367	1.06754	1.08014	1.09215
Iron	2.3829	1.62123	1.77327	3.28239	2.28177	2.17309	2.21854	2.10773	2.10941	1.86607	1.61839	2.00969	2.02563	2.31254	8.33429	1.79102	4.27682	1.83625	2.39875	2.27204	2.00902	8.71861	2.25059	1.8698	1.6155	2.81366	2.38049	1.97128	1.91774	1.69716	2.20941	1.90824	2.24847	2.31994	1.56973	2.48117	1.74003	2.81083	2.08118	2.39424	1.85602	1.93139	2.54113	1.56097	1.83955	2.1056	1.89624	1.63825	3.38993
Magnesium	1.7543	1.37669	1.68882	2.56039	1.69781	1.93676	1.6878	1.70398	1.88759	1.47577	1.40722	1.44564	1.85721	1.50878	1.57975	1.54588	1.84033	1.56424	1.62201	2.10334	1.26536	1.94547	1.43992	1.84053	1.50449	1.79424	1.66956	1.51638	1.7921	1.39303	1.66629	1.42224	1.37854	1.51659	1.2478	1.99102	1.32218	1.90067	1.71369	1.80316	1.67336	1.49226	1.63951	1.54472	1.64497	1.35604	1.30423	1.43914	1.76898
Niacin	1.9404	1.67529	1.80547	2.39069	1.7455	1.92614	1.96995	1.91453	2.65389	1.80763	1.75001	1.80149	1.62949	1.93131	4.53311	1.85244	1.91335	1.86558	1.79633	1.6835	1.93101	4.51525	1.71146	1.77903	1.74997	2.32498	1.99989	1.81285	1.94505	1.91439	1.69713	1.95504	1.86984	1.72532	1.80927	2.3322	1.73119	1.88522	1.99295	1.88815	1.7235	1.78332	2.10344	1.73979	1.72759	1.83185	1.81662	1.67248	1.65132
Phosphorus	2.3105	1.97063	2.18688	2.30898	2.0456	2.36662	2.25978	2.07631	2.79034	2.16159	2.07241	2.15682	2.07738	2.11071	3.64247	2.11049	2.13452	2.24053	2.23411	2.28181	2.23772	3.58146	2.12131	2.22894	2.13923	2.19926	2.35069	2.13017	2.13159	1.99769	2.21241	2.17347	2.33419	2.15109	2.27223	2.68698	2.08685	2.22555	2.24789	2.18243	2.13744	2.18722	2.31861	2.13039	2.21529	2.29321	1.97767	1.87514	2.15191
Potassium	1.7535	1.5832	1.75813	2.82833	1.56674	1.74108	1.8897	1.74467	1.71673	1.80085	1.23962	1.30812	1.4879	1.84961	2.05866	1.59464	1.47621	1.62594	1.66252	1.88716	1.92292	2.30641	1.68207	1.57328	1.52493	1.78596	1.42192	1.48951	1.51132	1.27077	1.78985	1.55588	1.42086	1.87633	1.24431	1.35379	1.73832	1.6113	1.76551	1.59968	1.58201	1.62637	1.76363	1.43951	1.66789	1.4802	1.38987	1.51537	1.54987
Protein	1.562	1.45831	1.5108	1.84498	1.49121	1.65799	1.5263	1.52943	1.66372	1.41812	1.43002	1.43761	1.44169	1.46358	1.91655	1.44223	1.54325	1.48578	1.52228	1.58152	1.49222	1.95096	1.48024	1.54598	1.44595	1.48899	1.66272	1.4546	1.54686	1.57549	1.57762	1.53075	1.66957	1.47518	1.63835	1.66663	1.37515	1.47263	1.62757	1.46606	1.45114	1.4838	1.61181	1.50007	1.4506	1.62694	1.52474	1.47894	1.48237
Riboflavin	1.1146	1.16308	1.01523	1.13222	1.56009	1.21214	1.12028	1.66674	0.983107	0.908645	1.0229	0.93213	0.912102	1.52763	2.36813	0.960687	1.11064	1.00714	0.8353	1.47841	1.12175	2.56428	1.23641	1.06956	0.900575	1.21894	1.16461	0.941967	1.10826	0.782425	1.10735	0.883618	1.16714	0.984489	1.15047	1.41338	0.828711	1.1046	1.16071	0.970232	0.949829	1.06628	1.02637	1.43129	0.828083	0.931068	0.983984	0.866695	1.52846
Selenium	0.8699	0.791709	0.824486	0.909739	1.04595	0.786689	0.804713	0.901883	0.825272	0.786977	0.814556	0.807177	0.784629	0.970783	1.44339	0.873741	0.89108	0.79216	1.38474	0.963373	0.789429	0.975168	0.845434	0.885917	0.777706	0.82358	0.875879	0.840766	0.834	0.85598	0.930496	0.818064	0.91243	0.823196	0.780203	0.847152	0.843122	0.821874	0.831777	0.902343	0.803896	0.809795	1.25564	0.913528	0.931142	0.914307	0.773524	0.797732	0.933826
Thiamin	1.4842	1.2959	1.36441	1.8146	1.32568	1.51168	1.5322	1.44094	1.54038	1.40986	1.48547	1.58409	1.41677	1.50845	1.72594	1.44235	1.53892	1.52256	1.35373	1.57158	1.54006	1.49085	1.5094	1.28397	1.52608	1.40186	1.65857	1.36473	1.55539	1.62379	1.71266	1.72289	1.6188	1.71021	1.56552	1.79829	1.49513	1.71023	1.72381	1.65471	1.25776	1.46621	1.78701	1.36538	1.31354	1.57733	1.41553	1.38265	1.24698
Vitamin A	1.2662	0.464244	1.23337	7.43861	1.45056	2.74886	1.20674	1.30316	1.322	1.38318	0.526754	0.768857	1.69443	1.60941	0.721341	1.76924	0.88663	0.989823	0.477708	0.893101	0.508462	0.650598	1.96458	1.47136	0.851994	1.24013	1.59593	0.889594	1.93963	1.01146	3.99722	0.577988	0.496794	1.01856	1.04224	1.47808	0.693035	1.30771	0.943177	1.47671	0.710183	0.683449	1.02181	1.03244	0.61336	0.918802	0.718614	0.534375	1.33363
Vitamin C	3.3245	1.14336	2.35515	50.1275	3.52493	3.98048	4.41103	2.3942	0.686722	23.8363	2.10405	4.12411	4.97093	2.49609	3.34945	2.13736	1.64759	3.11543	3.36789	1.53002	2.13309	2.70538	3.76347	2.70569	2.67579	3.05483	2.20401	5.27058	2.43418	3.97149	1.58347	6.31785	4.16631	3.6351	2.28279	5.1671	1.22807	3.11796	5.90839	11.1417	1.59644	2.81209	2.92159	1.06746	1.22489	1.47901	4.32052	1.25771	2.12013
Vitamin E	4.4401	3.9618	4.41821	5.13391	4.462	4.43351	4.62481	3.93117	4.56711	4.2208	4.11313	4.35152	4.14024	4.25818	9.52486	4.39821	5.06856	4.30681	4.07697	4.83751	4.08062	9.5946	4.03029	4.56531	4.18144	4.6033	4.33381	3.97115	4.38915	3.93524	3.81165	3.98654	5.10163	3.85775	3.93144	6.18929	4.28857	4.57746	4.19682	4.20222	4.28166	4.06716	4.22481	4.13649	4.02326	4.94111	4.28889	4.03775	4.21699
Zinc	1.6096	1.38995	1.48003	1.72198	1.58138	1.50016	1.47657	1.40503	1.73329	1.36461	1.42043	1.55334	1.42646	1.37252	2.10014	1.36541	1.86649	1.38008	1.65604	1.44718	1.38332	2.10019	1.49198	1.4222	1.33181	1.5215	1.53177	1.50203	1.56164	1.39688	1.81512	1.45817	1.4205	1.59008	1.32992	1.5721	1.44797	1.57845	1.49259	1.5347	1.31741	1.44649	1.6802	1.32257	1.38698	1.43987	1.31631	1.29755	1.80703
[truncated: 952 more columns]

## Sheet: Extended_Data_Figure6b
Nutrient	Baseline coverage	0	1	2	3	4	5	6	7	8	9	10	11	12	13	14	15	16	17	18	19	20	21	22	23	24	25	26	27	28	29	30	31	32	33	34	35	36	37	38	39	40	41	42	43	44	45	46	47
Calcium	0.6736	0.429635	0.581091	0.678812	0.591473	0.600297	0.675653	0.615439	0.822039	0.467809	0.510311	0.549259	0.775052	0.587151	0.795179	0.506024	0.804755	0.590679	0.462514	0.59417	0.378697	1.64184	0.436137	0.57917	0.606253	0.789469	0.896303	0.573775	0.8728	0.341646	0.790541	0.350884	0.414554	0.528107	0.408296	1.03382	0.521287	0.662068	0.718872	0.876354	0.645169	0.384517	0.685148	0.477457	0.590525	0.52547	0.361979	0.449139	1.00565
Carbohydrates	2.8691	2.59726	2.71872	3.91427	2.53659	2.75097	2.70931	2.69154	2.72026	2.81668	2.65363	2.76404	2.71138	2.77221	4.04879	2.65931	2.76458	2.77982	2.6533	2.70683	2.59038	4.06645	2.91986	2.66205	2.7828	2.71584	2.76641	2.76318	2.69227	2.64176	2.68332	2.82498	2.89816	2.83618	2.71009	2.98126	2.55408	2.71724	2.81142	3.03996	2.67562	2.67551	2.82883	2.7061	2.66484	2.73034	2.62349	2.69258	2.73114
Copper	3.5762	2.69796	3.04501	5.89267	3.08292	2.91273	3.53391	2.70469	4.56412	2.74574	2.78187	3.58442	2.86465	2.80256	6.13414	2.69074	3.63461	2.87845	3.03278	3.66308	3.78359	6.28048	2.92224	2.85616	2.84632	3.63797	3.19658	3.81359	2.68721	2.88718	2.97494	2.93031	3.00715	3.16979	2.75134	3.64987	3.6548	3.28701	3.09253	3.35313	3.04799	2.94589	3.5642	2.67589	3.13479	3.15406	3.7527	2.83839	2.7261
Dietary Fiber	1.1357	0.81799	0.917425	1.57291	0.827292	1.27225	1.04346	0.847137	1.0981	1.01194	0.8188	0.77975	1.15057	0.855457	1.65961	0.787503	1.22245	1.1946	0.867204	1.19464	0.908445	1.75401	0.782065	1.07961	1.25841	0.820111	1.09375	0.909884	0.954103	0.863949	1.21741	0.95801	0.876325	1.37368	0.845301	2.1619	0.942798	1.193	1.22786	1.07292	0.857703	0.886458	0.902762	0.994713	0.757727	0.817342	0.811172	0.690256	0.766947
Energy	1.1249	1.06153	1.08872	1.39436	1.04281	1.14273	1.08556	1.07907	1.1063	1.09362	1.06892	1.09195	1.0775	1.09556	1.47039	1.06412	1.09894	1.08758	1.10469	1.08531	1.04808	1.4701	1.13197	1.06854	1.08379	1.08693	1.1072	1.09356	1.08991	1.07184	1.07848	1.10184	1.14181	1.09604	1.09912	1.13673	1.03144	1.0701	1.11386	1.15659	1.07244	1.07159	1.13064	1.07072	1.07121	1.10367	1.06754	1.08014	1.09215
Iron	1.7817	1.21218	1.32585	2.45421	1.70606	1.6248	1.65878	1.57593	1.57719	1.39524	1.21006	1.50262	1.51454	1.72906	6.23147	1.33913	3.19774	1.37295	1.79352	1.69878	1.50212	6.51881	1.68274	1.39803	1.20789	2.10375	1.77987	1.4739	1.43388	1.26895	1.65196	1.42677	1.68116	1.7346	1.17367	1.85515	1.301	2.10163	1.55608	1.79015	1.38773	1.44408	1.89998	1.16712	1.37541	1.57433	1.4178	1.22491	2.53462
Magnesium	1.4806	1.16185	1.42527	2.16083	1.43286	1.63452	1.42441	1.43807	1.59302	1.24547	1.18761	1.22004	1.56738	1.27333	1.33322	1.30463	1.55314	1.32014	1.36889	1.7751	1.0679	1.64187	1.21521	1.55331	1.26971	1.51424	1.40902	1.27974	1.51243	1.17564	1.40626	1.20029	1.16341	1.27992	1.05308	1.68032	1.11584	1.60406	1.44626	1.52177	1.41223	1.25938	1.38365	1.30366	1.38827	1.14442	1.1007	1.21455	1.49292
Niacin	1.5976	1.37926	1.48643	1.96825	1.43707	1.58579	1.62185	1.57623	2.18494	1.48821	1.44077	1.48316	1.34155	1.59004	3.73209	1.52511	1.57525	1.53593	1.47891	1.38602	1.58979	3.71739	1.40904	1.46467	1.44074	1.91415	1.6465	1.49251	1.60136	1.57611	1.39724	1.60957	1.53944	1.42045	1.48956	1.92009	1.42528	1.55209	1.64079	1.55451	1.41895	1.4682	1.73175	1.43236	1.42231	1.50816	1.49562	1.37695	1.35953
Phosphorus	1.9293	1.64556	1.82614	1.9281	1.70816	1.97623	1.88701	1.73381	2.33006	1.80503	1.73056	1.80104	1.7347	1.76254	3.04163	1.76236	1.78242	1.87094	1.86558	1.90541	1.8686	2.99068	1.77139	1.86126	1.78635	1.83648	1.96293	1.77879	1.77997	1.66816	1.84746	1.81495	1.94915	1.79625	1.89742	2.24374	1.74261	1.85843	1.87709	1.82242	1.78485	1.82643	1.93614	1.77897	1.84986	1.91493	1.65144	1.56583	1.79694
Potassium	1.7535	1.5832	1.75813	2.82833	1.56674	1.74108	1.8897	1.74467	1.71673	1.80085	1.23962	1.30812	1.4879	1.84961	2.05866	1.59464	1.47621	1.62594	1.66252	1.88716	1.92292	2.30641	1.68207	1.57328	1.52493	1.78596	1.42192	1.48951	1.51132	1.27077	1.78985	1.55588	1.42086	1.87633	1.24431	1.35379	1.73832	1.6113	1.76551	1.59968	1.58201	1.62637	1.76363	1.43951	1.66789	1.4802	1.38987	1.51537	1.54987
Protein	1.4063	1.31294	1.3602	1.66107	1.34256	1.49271	1.37415	1.37697	1.49787	1.27675	1.28747	1.2943	1.29798	1.31768	1.7255	1.29846	1.38941	1.33767	1.37053	1.42387	1.34347	1.75648	1.33268	1.39187	1.30181	1.34056	1.49697	1.3096	1.39266	1.41844	1.42036	1.37816	1.50314	1.32812	1.47503	1.50049	1.23807	1.32583	1.46533	1.31992	1.30648	1.33589	1.45114	1.35053	1.306	1.46476	1.37275	1.33151	1.3346
Riboflavin	0.9424	0.98342	0.858404	0.957325	1.3191	1.0249	0.947227	1.40928	0.831245	0.768285	0.864893	0.788143	0.771208	1.29165	2.00232	0.812288	0.939077	0.851565	0.70627	1.25004	0.948472	2.16818	1.04542	0.904342	0.761462	1.03065	0.984707	0.79646	0.937065	0.661562	0.936293	0.747124	0.986847	0.832414	0.972756	1.19505	0.700699	0.933968	0.981411	0.820359	0.803108	0.901572	0.867824	1.2102	0.700168	0.787244	0.831987	0.732816	1.29235
Selenium	0.7243	0.659195	0.686486	0.75747	0.87088	0.655015	0.670023	0.750928	0.68714	0.655255	0.678218	0.672074	0.6533	0.808296	1.2018	0.727496	0.741933	0.65957	1.15297	0.802126	0.657296	0.811947	0.703927	0.737635	0.647535	0.685731	0.729276	0.700041	0.694407	0.712708	0.774752	0.681139	0.75971	0.685412	0.649615	0.705357	0.702002	0.68431	0.692556	0.751311	0.669342	0.674254	1.04548	0.760624	0.77529	0.761273	0.644053	0.664209	0.777525
Thiamin	1.2568	1.09733	1.15535	1.53655	1.12255	1.28005	1.29743	1.22015	1.30435	1.19383	1.25786	1.34137	1.19969	1.27732	1.46148	1.22135	1.30312	1.28926	1.1463	1.33077	1.30409	1.26242	1.27812	1.08723	1.29225	1.18706	1.40443	1.15562	1.31707	1.37498	1.45024	1.45889	1.37076	1.44816	1.32564	1.52274	1.26604	1.44818	1.45968	1.40116	1.06504	1.24155	1.5132	1.15617	1.11227	1.33564	1.19863	1.17079	1.05591
Vitamin A	0.8827	0.323644	0.859837	5.18577	1.01125	1.91635	0.84127	0.908489	0.921622	0.964272	0.367222	0.536002	1.18126	1.12199	0.502877	1.23341	0.618107	0.690047	0.33303	0.622618	0.35447	0.453559	1.36959	1.02575	0.593961	0.864546	1.11259	0.620173	1.3522	0.705132	2.78663	0.40294	0.346336	0.71008	0.726589	1.03043	0.483144	0.91166	0.657528	1.02947	0.495098	0.476461	0.712347	0.719758	0.427599	0.640535	0.500976	0.372536	0.92973
Vitamin C	2.8224	0.970701	1.9995	42.5578	2.99263	3.37939	3.74492	2.03265	0.58302	20.2368	1.78632	3.50133	4.22027	2.11915	2.84365	1.8146	1.39878	2.64497	2.8593	1.29897	1.81097	2.29684	3.19514	2.29711	2.27172	2.59352	1.87118	4.47467	2.06659	3.37175	1.34435	5.36379	3.53716	3.08616	1.93807	4.38682	1.04262	2.64712	5.01616	9.45918	1.35536	2.38743	2.4804	0.906264	1.03992	1.25566	3.66808	1.06778	1.79997
Vitamin E	3.5656	3.18149	3.548	4.12274	3.58317	3.56029	3.71391	3.15689	3.66758	3.38948	3.30301	3.49445	3.32478	3.41949	7.64886	3.53195	4.07027	3.45855	3.27398	3.88472	3.27691	7.70486	3.23649	3.66614	3.35787	3.69664	3.48023	3.189	3.52467	3.16016	3.06091	3.20136	4.09682	3.09793	3.15711	4.97026	3.4439	3.67589	3.37022	3.37456	3.43835	3.2661	3.3927	3.32177	3.23084	3.96792	3.44415	3.24248	3.38641
Zinc	1.3283	1.147	1.22134	1.421	1.30497	1.23795	1.21849	1.15944	1.43033	1.12609	1.17216	1.28183	1.17713	1.13262	1.73306	1.12675	1.54025	1.13886	1.36659	1.19423	1.14153	1.7331	1.2312	1.17362	1.09902	1.25556	1.26403	1.2395	1.28869	1.15272	1.49786	1.2033	1.17221	1.31215	1.09747	1.29731	1.19488	1.30255	1.2317	1.26645	1.08714	1.19366	1.38652	1.0914	1.14455	1.18819	1.08623	1.07075	1.49118
[truncated: 952 more columns]
