# Supplementary material for: Nutrient coverage of China’s plant-based food supply can be improved with food system adjustments
Source: Nat Food. 2026 May 1;7(5):452–63. doi: 10.1038/s43016-026-01349-6 (PMC13212153; doi:10.1038/s43016-026-01349-6)
Supplement: Supplementary file 15 — Source data for Extended Data Fig. 7. [file 43016_2026_1349_MOESM15_ESM.xlsx]

## Sheet: Extended_Data_Figure7a
Nutrient	Coverage change when vegetable production amount changes
	20% less relative to used	20% more relative to used	Unit
Calcium	-13.9401	13.9401	%
Carbohydrates	-3.16841	3.16841	%
Copper	-7.04615	7.04615	%
Dietary Fiber	-12.2887	12.2887	%
Energy	-2.42293	2.42293	%
Iron	-10.19	10.19	%
Magnesium	-8.57356	8.57356	%
Niacin	-5.93564	5.93564	%
Phosphorus	-5.77245	5.77245	%
Potassium	-9.62418	9.62418	%
Protein	-4.50308	4.50308	%
Riboflavin	-9.90561	9.90561	%
Selenium	-3.1002	3.1002	%
Thiamin	-4.90733	4.90733	%
Vitamin A	-14.0685	14.0685	%
Vitamin C	-14.8863	14.8863	%
Vitamin E	-3.04122	3.04122	%
Zinc	-6.56228	6.56228	%

## Sheet: Extended_Data_Figure7b
Nutrient	Coverage change when vegetable production amount changes
	0.2	-0.18	-0.16	-0.14	-0.12	-0.1	-0.08	-0.06	-0.04	-0.02	0	0.02	0.04	0.06	0.08	0.1	0.12	0.14	0.16	0.18	0.2	Unit
Calcium	-13.9401	-12.5461	-11.1521	-9.75809	-8.36408	-6.97007	-5.57605	-4.18204	-2.78803	-1.39401	0	1.39401	2.78803	4.18204	5.57605	6.97007	8.36408	9.75809	11.1521	12.5461	13.9401	%
Dietary Fiber	-12.2887	-11.0599	-9.83098	-8.60211	-7.37324	-6.14436	-4.91549	-3.68662	-2.45775	-1.22887	0	1.22887	2.45775	3.68662	4.91549	6.14436	7.37324	8.60211	9.83098	11.0599	12.2887	%
Vitamin A	-14.0685	-12.6616	-11.2548	-9.84792	-8.44108	-7.03423	-5.62738	-4.22054	-2.81369	-1.40685	0	1.40685	2.81369	4.22054	5.62738	7.03423	8.44108	9.84792	11.2548	12.6616	14.0685	%
Vitamin C	-14.8863	-13.3977	-11.9091	-10.4204	-8.9318	-7.44317	-5.95453	-4.4659	-2.97727	-1.48863	0	1.48863	2.97727	4.4659	5.95453	7.44317	8.9318	10.4204	11.9091	13.3977	14.8863	%
